# Supplementary material for: In vitro cellular reprogramming to model gonad development and its disorders
Source: Sci Adv. 2023 Jan 4;9(1):eabn9793. doi: 10.1126/sciadv.abn9793 (PMC9812383; doi:10.1126/sciadv.abn9793)
Supplement: Supplementary file 2 — Table S4 [file sciadv.abn9793_table_s4.zip]

Archive with 1 entries (1 files):
- sciadv.abn9793_table_s4.xlsx
