# Supplementary material for: In vitro cellular reprogramming to model gonad development and its disorders
Source: Sci Adv. 2023 Jan 4;9(1):eabn9793. doi: 10.1126/sciadv.abn9793 (PMC9812383; doi:10.1126/sciadv.abn9793)
Supplement: Supplementary file 2 — Table S4 [file sciadv.abn9793_table_s4.zip › sciadv.abn9793_table_s4.xlsx]

## Sheet: Sheet1
Supp data S1. Gene list of selected markers of the various lineages used to compose Figure S2D
Tissue	Common name/ synonyms	gene_id	official gene_name	Comments
Adrenal	Cited2	ENSMUSG00000039910	Cited2
Adrenal	GATA6	ENSMUSG00000005836	Gata6
Adrenal	Pbx1	ENSMUSG00000052534	Pbx1
EpiSC	Lin28b	ENSMUSG00000063804	Lin28b
EpiSC	FGF5	ENSMUSG00000029337	Fgf5
EpiSC	Dppa3/ Stella	ENSMUSG00000046323	Dppa3
ESC	Gjb5	ENSMUSG00000042357	Gjb5
ESC	KLF4	ENSMUSG00000003032	Klf4
ESC	Nanog	ENSMUSG00000012396	Nanog
ESC	Sox2	ENSMUSG00000074637	Sox2
ESC	Pou5f1/Oct4	ENSMUSG00000024406	Pou5f1
ESC	Zfp42/Rex1	ENSMUSG00000051176	Zfp42
Genital.ridge	Emx2	ENSMUSG00000043969	Emx2
Genital.ridge	GADD45g	ENSMUSG00000021453	Gadd45g
Genital.ridge	GATA4	ENSMUSG00000021944	Gata4
Genital.ridge	Lhx9	ENSMUSG00000019230	Lhx9
Genital.ridge	Six1	ENSMUSG00000051367	Six1
Genital.ridge	Six4	ENSMUSG00000034460	Six4
Genital.ridge	Sry	ENSMUSG00000069036	Sry
Genital.ridge	WT1	ENSMUSG00000016458	Wt1
Genital.ridge	Cbx2/M33	ENSMUSG00000025577	Cbx2
Genital.ridge	FOG2/ Zfpm2	ENSMUSG00000022306	Zfpm2
Genital.ridge	Pod1/Tcf21	ENSMUSG00000045680	Tcf21
Granulosa	Cyp19a1	ENSMUSG00000032274	Cyp19a1
Granulosa	Esr1	ENSMUSG00000019768	Esr1
Granulosa	Esr2	ENSMUSG00000021055	Esr2
Granulosa	Foxl2	ENSMUSG00000050397	Foxl2
Granulosa	Hsd17B1	ENSMUSG00000019301	Hsd17b1
Granulosa	Hsd17B3	ENSMUSG00000033122	Hsd17b3
Granulosa	Lhx2	ENSMUSG00000000247	Lhx2
Granulosa	Star	ENSMUSG00000031574	Star
Granulosa	Wnt4	ENSMUSG00000036856	Wnt4
Granulosa	Rspo1	ENSMUSG00000028871	Rspo1
Intermediate.Mesoderm	EYA1	ENSMUSG00000025932	Eya1	Posterior IM
Intermediate.Mesoderm	GATA3	ENSMUSG00000015619	Gata3	Anterior IM
Intermediate.Mesoderm	HOXD11	ENSMUSG00000042499	Hoxd11	Posterior IM
Intermediate.Mesoderm	Lhx1	ENSMUSG00000018698	Lhx1	Anterior IM
Intermediate.Mesoderm	Osr1	ENSMUSG00000048387	Osr1
Intermediate.Mesoderm	Pax2	ENSMUSG00000004231	Pax2
Intermediate.Mesoderm	WT1	ENSMUSG00000016458	Wt1
Kidney	FoxD1	ENSMUSG00000078302	Foxd1
Kidney	GATA3	ENSMUSG00000015619	Gata3
Kidney	GDNF	ENSMUSG00000022144	Gdnf	Metanephric mesenchyme
Kidney	HoxB7	ENSMUSG00000038721	Hoxb7
Kidney	HoxD11	ENSMUSG00000042499	Hoxd11	Metanephric mesenchyme
Kidney	PAX2	ENSMUSG00000004231	Pax2	Ureteric epithelium
Kidney	SALL1	ENSMUSG00000031665	Sall1
Kidney	Six1	ENSMUSG00000051367	Six1	Metanephric mesenchyme
Kidney	Six2	ENSMUSG00000024134	Six2	Metanephric mesenchyme
Kidney	WT1	ENSMUSG00000016458	Wt1	Metanephric mesenchyme
Leydig	Cyp19A1	ENSMUSG00000032274	Cyp19a1
Leydig	StAR	ENSMUSG00000031574	Star
Leydig	Hsd17b3	ENSMUSG00000033122	Hsd17b3
Leydig	Hsd3b1	ENSMUSG00000027871	Hsd3b1
Leydig	Cyp17a1	ENSMUSG00000003555	Cyp17a1
Leydig	Lhcgr/ KH-R	ENSMUSG00000024107	Lhcgr
Leydig	Cyp11a1/P450Scc	ENSMUSG00000032323	Cyp11a1
LPM	ISL1	ENSMUSG00000042258	Isl1
LPM	LMO2	ENSMUSG00000032698	Lmo2
LPM	Nkx2-5	ENSMUSG00000015579	Nkx2-5
LPM	PECAM1	ENSMUSG00000020717	Pecam1
Mesoderm	Cdx2	ENSMUSG00000029646	Cdx2	Mesoderm +Paraxial Mesoderm
Mesoderm	Eomes	ENSMUSG00000032446	Eomes	Mesoderm +endoderm
Mesoderm	Mesp1	ENSMUSG00000030544	Mesp1	Mesoderm +Paraxial Mesoderm
Mesoderm	Mixl1	ENSMUSG00000026497	Mixl1
Mesoderm	Tbx6	ENSMUSG00000030699	Tbx6
Mesoderm	T/ Brachyury	ENSMUSG00000062327	T
PM	Cdx2	ENSMUSG00000029646	Cdx2
PM	Mesp1	ENSMUSG00000030544	Mesp1
PM	Tbx6	ENSMUSG00000030699	Tbx6
PM	TCF15	ENSMUSG00000068079	Tcf15
Sertoli	Aldh1a1	ENSMUSG00000053279	Aldh1a1
Sertoli	Amh	ENSMUSG00000035262	Amh
Sertoli	Cited1	ENSMUSG00000051159	Cited1
Sertoli	Clu	ENSMUSG00000022037	Clu
Sertoli	cst9	ENSMUSG00000027445	Cst9
Sertoli	Cyp26b1	ENSMUSG00000063415	Cyp26b1
Sertoli	Dhh	ENSMUSG00000023000	Dhh
Sertoli	Dmrt1	ENSMUSG00000024837	Dmrt1
Sertoli	Erbb4	ENSMUSG00000062209	Erbb4
Sertoli	FGF9	ENSMUSG00000021974	Fgf9
Sertoli	GATA1	ENSMUSG00000031162	Gata1	Adult Sertoli
Sertoli	GATA4	ENSMUSG00000021944	Gata4
Sertoli	GDNF	ENSMUSG00000022144	Gdnf
Sertoli	Krt18	ENSMUSG00000023043	Krt18
Sertoli	Ptgds	ENSMUSG00000015090	Ptgds
Sertoli	SF1	ENSMUSG00000024949	Sf1
Sertoli	SHBG	ENSMUSG00000005202	Shbg
Sertoli	Sox8	ENSMUSG00000024176	Sox8
Sertoli	Sox9	ENSMUSG00000000567	Sox9
Sertoli	Vnn1	ENSMUSG00000037440	Vnn1
Sertoli	WT1	ENSMUSG00000016458	Wt1
Sertoli	Col9a1	ENSMUSG00000026147	Col9a1
Sertoli	Fgfr2	ENSMUSG00000030849	Fgfr2
Sertoli	Ncoa2/Tif2	ENSMUSG00000005886	Ncoa2
