# Supplementary material for: In vitro cellular reprogramming to model gonad development and its disorders
Source: Sci Adv. 2023 Jan 4;9(1):eabn9793. doi: 10.1126/sciadv.abn9793 (PMC9812383; doi:10.1126/sciadv.abn9793)
Supplement: Supplementary file 3 — Data files S1 to S7 [file sciadv.abn9793_data_files_s1_to_s7.zip]

Archive with 7 entries (7 files):
- sciadv.abn9793_data_file_s1.xlsx
- sciadv.abn9793_data_file_s2.csv
- sciadv.abn9793_data_file_s3.csv
- sciadv.abn9793_data_file_s4.csv
- sciadv.abn9793_data_file_s5.csv
- sciadv.abn9793_data_file_s6.csv
- sciadv.abn9793_data_file_s7.xlsx
