# Supplementary material for: In vitro cellular reprogramming to model gonad development and its disorders
Source: Sci Adv. 2023 Jan 4;9(1):eabn9793. doi: 10.1126/sciadv.abn9793 (PMC9812383; doi:10.1126/sciadv.abn9793)
Supplement: Supplementary file 3 — Data files S1 to S7 [file sciadv.abn9793_data_files_s1_to_s7.zip › sciadv.abn9793_data_file_s2.csv]

	baseMean	log2FoldChange	lfcSE	stat	pvalue	padj
Fbn2	15422.3718022056	1.90664962943301	0.0374928116767313	1852.83674338707	0	0
Lars	11365.3214457655	-0.623617433401974	0.0132002715517627	2554.18771941851	0	0
Tex14	341.788409826711	-1.70151657550196	0.0477563000493917	1639.05058928596	0	0
Marcks	16713.8343185509	1.10601965323832	0.0253619105533818	1477.32774632666	3.45845952088873e-323	1.55067443603734e-319
Zfp459	429.815312874398	-1.91007287841836	0.055524418038286	1454.93202177049	2.4307832149131e-318	8.71921939189329e-315
Eid1	4249.90527061724	0.949517956030573	0.0234441236287221	1313.41267575673	1.37553186105438e-287	4.11169398800172e-284
Gm13225	402.995705397439	-2.76904194147686	0.0915917456425329	1312.97636367639	1.71114438677083e-287	4.38419636810497e-284
Foxn4	117.95778436163	-3.45388309908956	0.145405630173783	1293.38045633306	3.10273142982037e-283	6.95593602422854e-280
Pcdhga6	275.97502677232	1.50555568769124	0.0492642925607507	1219.08649908736	4.33807967565338e-267	8.64482877587149e-264
Zfp42	677.44230345253	-2.18630279133124	0.0707262622034664	1166.41543092962	1.21408548118819e-255	2.17746231051102e-252
Mageb16	810.566347790478	-1.42360940604336	0.0486257286327422	1047.95235678056	6.78254885261459e-230	1.1058637606513e-226
Gm14401	123.27731430765	-1.57819498083793	0.056743739889547	1018.73216658358	1.52266912576975e-223	2.2757558975567e-220
Zswim1	1494.36575229507	-0.667943428112046	0.0232946443439942	946.26375409031	8.60820884363629e-208	1.18760173546628e-204
Rnf17	1851.97107138481	-1.42224348336876	0.0508237340376363	925.996331816249	2.19088256994699e-203	2.80667706371423e-200
Esrrb	2950.23241078301	-2.30832282405548	0.0873752270342249	889.09846577525	2.29984863327287e-195	2.74985234918327e-192
Pxdn	22682.2566656066	0.95137592149277	0.0273990704273964	876.652970325427	1.16750415042523e-192	1.30869918361728e-189
Tnfrsf1a	5783.21434688055	1.0464046401943	0.0310948571317181	859.575506777268	6.02343984310595e-189	6.35472903447678e-186
Cth	1925.60772582216	-1.24763436200607	0.0456682361244958	855.18384815773	5.427387390162e-188	5.40778849125308e-185
Sh3gl2	286.529790220962	-1.60011017626023	0.0591037685342352	853.1229804916	1.52273823892215e-187	1.43738475342467e-184
Gm17067	701.802076358755	-2.04684888588181	0.0729782941242608	842.923448083962	2.51206691796914e-185	2.25269600868883e-182
Gm5134	71.6186182932273	-3.21746439675318	0.158198529480363	836.859322495458	5.22881734782589e-184	4.46565900634558e-181
Usp7	15284.6627395454	-0.422892614129392	0.0154129224911093	832.593472969009	4.42413134038729e-183	3.60667252681119e-180
Sema4d	1065.99559294555	-1.2550877111252	0.0460410266618761	829.676474066033	1.90548952353153e-182	1.48586759150165e-179
Adcy6	6725.13636670256	1.07166808134889	0.033502078406068	808.656467945789	7.07948605379492e-178	5.29044093228383e-175
Pcdhgb6	605.879156321169	1.03616189034915	0.0350448305514896	807.841682699103	1.06450685822407e-177	7.63677220089949e-175
Dnajc21	2469.04243549269	-0.719773827638541	0.0275118319594931	799.085621789488	8.52832119116587e-176	5.88290156013692e-173
Efemp2	6234.26467448675	1.3203089480606	0.0385720261743902	774.688868128898	1.71896599842462e-170	1.14183908080539e-167
Arl14epl	743.706806324976	-2.22102006630992	0.0938698385600506	772.712486483566	4.62366516111539e-170	2.94890285869071e-167
Ctnnal1	3217.57679387844	-0.642894438033483	0.0245660883859999	772.650991480595	4.76822876509789e-170	2.94890285869071e-167
Mars	9866.68955677115	-0.445682092989594	0.0165136866973938	769.099169504071	2.82243116372803e-169	1.68734343071541e-166
Diap1	5917.0125305847	-0.554397085197906	0.021554563292332	760.434867196241	2.16026220618718e-167	1.24981621509571e-164
Rab22a	4355.56316586176	0.424031938981489	0.0148080538226705	759.91321551318	2.80498352104374e-167	1.57210560780998e-164
Gpr173	871.348290732119	0.615615014125604	0.0217510885492464	755.544091375373	2.49989849249894e-166	1.35865695342329e-163
Crim1	3035.04994585826	1.0226582195974	0.0344933515268134	753.501195844807	6.95213006071301e-166	3.66724860702611e-163
BC055111	54.9423302149471	-2.22393693153632	0.101329070799501	743.61383192449	9.81730568961224e-164	5.03066792980559e-161
Iqcg	282.243584381798	-1.06767553249958	0.0450347879974567	736.200102990985	4.01821386674302e-162	2.001851825001e-159
Txlng	1772.98457420235	-0.558497203321047	0.0216411756119492	735.255221621836	6.44895810509089e-162	3.12600171931906e-159
Nab2	3567.97120150999	1.19532890327068	0.0403264919944051	727.473327168487	3.17402769040729e-160	1.49805754282776e-157
Syde1	2723.41433431372	1.00662782250369	0.0359256058470549	702.034726060115	1.07954441003903e-154	4.96452025488462e-152
Mlh3	1551.62614316203	-0.431092522726137	0.01722762164036	686.494159755451	2.58629808688137e-151	1.15963140470543e-148
Cnga3	132.598314298586	-2.83796817863225	0.132970896892115	685.424098242432	4.41954176141428e-151	1.933280036365e-148
Gtsf1l	218.967241081138	-2.68788681861164	0.113376740985488	678.161515896116	1.67777353123392e-149	7.16449244825722e-147
Cdkl2	357.416211991587	-0.910223439425489	0.0378328843816999	677.885730751414	1.92622665185897e-149	8.03415697699783e-147
Alpl	1581.36904566821	-1.33076954084693	0.0590817467003085	674.652360403393	9.72433728317211e-149	3.96377248122027e-146
Sorbs3	2573.16124866394	0.846944792979898	0.031351673117169	649.65508789998	2.65535618527133e-143	1.0583069596187e-140
Gm10324	342.213731046671	-2.39548747798467	0.0978714345713354	646.871742362456	1.07015840438528e-142	4.17245456144566e-140
Zfp503	1002.32467344443	1.84506926036324	0.071702367374051	643.281606675885	6.46012513323378e-142	2.46515626094783e-139
Mest	84427.5801494159	1.3527907436267	0.0462159432893055	641.864112835344	1.31378212019395e-141	4.90889215118302e-139
Ddx43	114.688001356104	-1.22414223088056	0.0559640902471737	617.883927812686	2.15772655691151e-136	7.89771955065469e-134
Mybl2	8507.52883704302	-1.00981597237814	0.0455333507663727	617.101515429162	3.19278265918295e-136	1.14525113984892e-133
Gm13154	375.188441885394	-2.55745890894166	0.119856681694215	615.280875999525	7.94613094010765e-136	2.79438938060452e-133
Ly6g6e	40.5337741079558	-2.37129076882207	0.12964845902616	604.612299761181	1.66185633784255e-133	5.73180642677041e-131
Trim28	56275.5556656656	-0.39076411541799	0.0163930382205673	601.153846835791	9.39352430756034e-133	3.17873317841688e-130
Dlg4	2835.29241633258	0.80659100370268	0.0314390973257846	586.621988144742	1.36043401896244e-129	4.51840446853545e-127
Zbtb32	172.537070141608	-1.85299766798098	0.0856580482009132	585.465726567341	2.42763547642261e-129	7.91629859447992e-127
Gars	15549.6798338989	-0.470200157867215	0.0200492482994903	584.231964563097	4.50347771839947e-129	1.4423191585624e-126
Amt	2154.68433183624	-0.895590430939227	0.0403653394230546	582.216395817341	1.23586519126178e-128	3.88863898338245e-126
Rgl1	3298.95814921788	1.35299319991847	0.0496738312136575	581.453131266703	1.81132249051582e-128	5.60104635644848e-126
Apoc1	227.772304308012	-1.63508914980799	0.0760332245198769	578.962977952311	6.3045555590384e-128	1.91647803307379e-125
Fgfrl1	2761.13711847966	0.999627387419805	0.0371142979102449	574.663655963315	5.43066922366488e-127	1.62331754210716e-124
AU018091	2224.71205802052	-2.33528723109289	0.113470505531228	574.575810810824	5.67494642098942e-127	1.66852727967943e-124
Armcx3	2930.58543755442	0.962212747569053	0.038281855362818	573.476369191337	9.84276120938043e-127	2.84725681113287e-124
Parp1	23774.3436084019	-0.533498889262862	0.0235540847192217	565.871498669794	4.43999380892624e-125	1.26398871369987e-122
Nfatc2ip	1723.7658270868	-1.15969602769806	0.0567954730784773	562.455331824863	2.45755836093468e-124	6.88692331302555e-122
Ptch1	6509.86663594581	-1.10668832110888	0.0538365529759764	561.042147010791	4.98789578169315e-124	1.37627555145641e-121
Msl3	1293.08566384301	0.599909817177471	0.0243681324869705	560.420044277629	6.81154021319918e-124	1.8509844503595e-121
Ranbp17	1013.04949719763	-0.756779251383702	0.0361667178315796	551.541937294204	5.8150969224754e-122	1.55662333290442e-119
Xpot	9561.17587208278	-0.441334585080639	0.0194887820752086	548.33197818964	2.90304411565813e-121	7.65677885504831e-119
Gm2381	450.094276634224	-2.32932846490216	0.106798926236386	547.657182371768	4.07052205130569e-121	1.05804076797344e-118
Psat1	9314.70257943828	-0.649690490165796	0.0306818596684361	546.769639232411	6.34933992152378e-121	1.62679159275041e-118
Mgat1	3516.99114366143	0.479902339194655	0.01981245450421	546.733653606054	6.46482834595694e-121	1.63305206175687e-118
Nars	12150.3055371162	-0.435291173394418	0.0200190980759306	546.049885139759	9.10555017355973e-121	2.2681672550388e-118
Tmem176b	2516.17076796997	1.95858607729237	0.0755196421404512	541.251299383026	1.00743154641177e-119	2.47510750478014e-117
Naa11	254.973442881203	-2.26241233589587	0.105364747436406	540.185210346487	1.71846385177477e-119	4.16495259210547e-117
Rims3	364.175205970164	-0.825162380740396	0.0369719338639412	539.728887746033	2.15979451726928e-119	5.1647886222966e-117
Iars	15150.0877828311	-0.432312059864575	0.0191434237596903	538.32901313086	4.35464954822317e-119	1.0276399953603e-116
Gm14412	331.766715135198	-1.22535731762806	0.0601168607553555	538.108005202071	4.86444514463369e-119	1.13303667102604e-116
Rabggta	1516.80559473544	-0.556592479537679	0.0249872779849564	531.455529094016	1.3623584660304e-117	3.13255116516092e-115
Ash2l	8065.98260903083	-0.415745234123595	0.0191860545325692	529.630563596095	3.39876997696434e-117	7.71606829580448e-115
Bin2	369.537730357919	-2.23089789017071	0.103153969891662	524.389778783641	4.69348060850348e-116	1.05221968391887e-113
Cds1	371.324141769857	-0.969262129215121	0.0480451505306232	524.36106935532	4.76146991780952e-116	1.0542834935298e-113
Plcl1	474.122866243659	2.10836091744673	0.0932098886461802	519.362209261325	5.82507971808435e-115	1.27405859443711e-112
Gpd2	3406.27806235833	-0.634260862996248	0.0285670386530005	518.146591969432	1.07096855798957e-114	2.31419531175216e-112
Las1l	5776.93079233863	-0.337380248938296	0.0151605387647769	517.428474182623	1.5346665439729e-114	3.27669576978024e-112
Nol6	8894.17809256084	-0.535502589406244	0.0250932720451628	512.158526195326	2.15071614755051e-113	4.53801107133158e-111
Myh14	464.296994216058	-1.49802214378644	0.0736542286329883	512.114948713224	2.19818495597702e-113	4.58423804481951e-111
Hsf2bp	662.443803414055	-2.11804945195281	0.0955473208968477	510.036299569906	6.22754562937081e-113	1.27452129357856e-110
Ildr1	317.619188021277	-1.65294246944976	0.0804608376836139	510.027973709935	6.2535753462455e-113	1.27452129357856e-110
Ubd	20.4175629690367	-2.24228927497689	0.131063470975765	508.940694544391	1.07817601291342e-112	2.17270638107889e-110
Chga	356.258288549488	-1.42558930001858	0.0699183580002056	503.900315516573	1.34693576890848e-111	2.68414366837485e-109
Plcg2	2041.51535668218	-1.60629036939181	0.0747728301539462	499.654916608527	1.1299351715904e-110	2.22696563763448e-108
Fam63b	940.787679914084	0.736792727833952	0.0317202902410784	497.810589523001	2.84671437242902e-110	5.54954589886026e-108
Nup210	2001.66879070888	-1.57356101705902	0.074457096621479	493.078582874408	3.04755665905371e-109	5.87719663227186e-107
Cd99l2	2112.42163444708	0.7258479811286	0.0314296518998429	491.754107137524	5.91752039868889e-109	1.12905030160091e-106
Gm13151	656.443991188946	-2.431446466402	0.117637771979263	486.181775296773	9.65207946369632e-108	1.8222110019094e-105
Svep1	4469.70834817602	2.86697128934498	0.114065592855143	485.670090721887	1.24726722088579e-107	2.3301810006861e-105
Gabre	464.756385114278	1.37067129519445	0.0570712610998194	481.669842994834	9.25530779938096e-107	1.71127778744224e-104
Trp53	12863.6399151418	-0.450556008786266	0.0210737803688258	480.557463535033	1.61599865928348e-106	2.95744244431115e-104
Alg13	5801.75138523979	-0.977374573627722	0.0497431984294315	477.496053447086	7.49203479442103e-106	1.35726913169637e-103
A930033H14Rik	93.8277094680197	1.89734463478779	0.110799285922689	476.098806128712	1.50883549114226e-105	2.70609645336364e-103
Epb4.1l4a	1025.55204107381	-1.30783607443864	0.065979357601183	473.642724971074	5.16525263060048e-105	9.17215900295245e-103
Gm13247	991.586248972125	-2.34984753495029	0.117345183607409	472.179186340622	1.07538542612333e-104	1.89088604093353e-102
Exoc6	807.226711763917	-0.450128671457938	0.0216497677551253	471.546499639413	1.47652312750625e-104	2.57101381474026e-102
Antxr1	4047.0003908955	1.37966924119763	0.0535396403980382	470.249290716524	2.82827260226127e-104	4.8774104924573e-102
Pcdhga5	674.597782445005	0.976070838054686	0.0429772427265123	470.112144015774	3.02946100803478e-104	5.1746079218194e-102
Ston2	622.419571500567	-1.3121843611835	0.0657034526962217	469.981377510915	3.23460392064957e-104	5.47288880347643e-102
Cacng6	152.216119864822	-1.30125427126399	0.0641138644259399	469.645319061348	3.82780623330728e-104	6.41604717704356e-102
Egln1	3154.3809903697	0.485747081134945	0.0214761931699212	467.608828703182	1.0619592955281e-103	1.76354073752745e-101
Tgm1	287.553527373981	-1.28050639447657	0.067355459853105	464.026840327328	6.39130392878616e-103	1.05163335745669e-100
Smarcc2	6205.11746952356	0.755255340725393	0.0335191287606268	461.987354628795	1.77586759102371e-102	2.89547138591002e-100
Trap1a	1739.31350973918	-1.50753294559674	0.0817279260832598	460.268091213102	4.20290936932917e-102	6.79091707557826e-100
Tmem176a	1521.83473947329	1.8025648796762	0.0759031436234675	460.237055854516	4.26878072677963e-102	6.8357662798922e-100
Gm6871	487.277874783355	-1.09548896177385	0.0525727633590661	456.76953751604	2.42605714188482e-101	3.85056060528357e-99
Map7	985.517296481139	-1.32786358779652	0.0718298038297599	455.93304164352	3.68926714152298e-101	5.80412334940479e-99
Chd1l	1427.2094028693	-0.564399791273975	0.027891244031644	455.349861816721	4.94143078196319e-101	7.7064835716965e-99
Tnfrsf13b	31.6510558593762	-2.12052581449836	0.122246206819455	454.965299833232	5.99158824309526e-101	9.26371854654426e-99
Gm20939	321.455798968259	-0.909723837438031	0.047076268931003	454.054141927648	9.45868596184046e-101	1.44992763013341e-98
Zfp936	538.768774087004	-2.44244295971403	0.127136795392785	452.605575384514	1.95467193736831e-100	2.97093569463565e-98
Dhx16	5080.18668833505	-0.508195123389778	0.0257787472886635	450.542410500977	5.49632246472801e-100	8.28374314326864e-98
Pfas	8618.57715044676	-0.569851299869491	0.0277985000549675	449.699822081524	8.38383359972917e-100	1.25303379675952e-97
Nlrp4f	336.545249517464	-2.70295652484666	0.143209824119109	443.449235934089	1.92205639450752e-98	2.84893235004069e-96
Ankrd45	210.621019690147	-1.27144521391628	0.0679590683569042	441.84966779004	4.28439119652186e-98	6.29840623849341e-96
Oas3	59.2159180608192	-1.9336885699383	0.106023682681699	440.676250230494	7.71379973355624e-98	1.12477234326285e-95
Triml1	203.533233086798	-2.3699080160997	0.121361624693275	437.092731570904	4.64712752448175e-97	6.72147033480486e-95
Elf3	968.798533008644	-1.55871626426053	0.0829321700725145	435.889464426583	8.49310758030307e-97	1.21859107562188e-94
L1td1	8502.25057093352	-2.3743960495791	0.108549130278924	434.555278169841	1.65746412379582e-96	2.35925548097445e-94
Lmtk2	4596.67623641937	-0.404375294017671	0.0201498490456292	433.178895806623	3.30375246073189e-96	4.66557483332492e-94
Exoc7	3097.19605053893	0.373474536935	0.0174461929266284	432.821950681585	3.95089362903758e-96	5.53588103412414e-94
Gnas	62761.890488773	0.656806480519593	0.0280836943932253	430.618504055612	1.19198533362074e-95	1.65722922158822e-93
Samd14	2271.9618564757	1.68658169743148	0.0660825963053969	429.98396411855	1.63824273773108e-95	2.26014488470823e-93
Scarf2	3524.28952719624	1.61357017675577	0.0670287871240089	429.062108646581	2.60028246125506e-95	3.56000503378698e-93
E130012A19Rik	4764.48177568121	-1.38292207620326	0.0729278116846481	428.58972327713	3.29485121672017e-95	4.4767542857482e-93
Eif2s2	15764.032354608	-0.503155409946594	0.0260291369770581	428.532829524488	3.39014929551782e-95	4.57160358008361e-93
Prnp	3469.09811128776	1.10450824973857	0.048886850976719	424.123367736934	3.08998818609003e-94	4.13574165056155e-92
Ltbr	3602.33596825422	1.08776826103257	0.0451038298582987	423.063144606568	5.25681040988577e-94	6.98376997787417e-92
Ckmt1	192.966637585253	-1.41584066575697	0.0716118409840429	420.125756016581	2.29125798543055e-93	3.02159646828653e-91
Fam195b	3687.11434119041	0.402518320721959	0.0189476467965869	418.74147800903	4.585423232499e-93	6.00288800546493e-91
Pou2f2	204.992496288412	-1.93536523415196	0.101886084757333	416.328272729837	1.53691338461144e-92	1.99743054731929e-90
Ankrd50	8510.20238924075	0.602620297106032	0.0268618863763632	415.658401965521	2.15009668854805e-92	2.774243461087e-90
Stat4	170.946814551028	-1.90940013546668	0.108073347302691	415.626312637842	2.18495644546947e-92	2.79908527496393e-90
Gpr160	88.7212399715438	-1.07256958659294	0.0587023149805283	414.767700745555	3.35996615497925e-92	4.27382929003921e-90
Plscr3	3779.50702675658	0.856440913924295	0.0387170463165863	414.322840497719	4.19920419978332e-92	5.30371319176858e-90
Pnpo	846.717614069853	-0.397951869462886	0.0204147159330965	412.480914392275	1.05705856459293e-91	1.32575841650169e-89
Robo2	2997.74361609591	2.47118051825938	0.110675033513849	412.324290145195	1.14338277817564e-91	1.4240673699014e-89
Angptl2	1690.72817678589	1.57276747126086	0.0641076714665662	412.222017849423	1.20352025209807e-91	1.48863004975027e-89
Uba1y	370.822957779401	-1.94726091393409	0.0950790787598482	411.987110471287	1.35389840382898e-91	1.66316218305977e-89
l7Rn6	1950.51894746808	-0.498986990884995	0.0252800518479701	409.307099658827	5.18744357395632e-91	6.32903404754466e-89
Rnf168	3190.60945498053	-0.258073396567989	0.013065216678724	408.335221508266	8.44321342566332e-91	1.02316914046805e-88
Gm7221	192.882413714743	-1.20664678300366	0.069427853572445	407.495572063859	1.28611598667213e-90	1.54808659201105e-88
Rab27a	482.986297252954	-0.918374268577889	0.0521748384057549	407.414471476204	1.33947285622248e-90	1.60156304509001e-88
Syce1	151.125484399698	-2.3896136143827	0.129558541555041	406.121693547365	2.56061247341248e-90	3.04136322587104e-88
Ccdc80	5107.69351931763	2.46446638892677	0.0946174874303436	405.923405890129	2.82817973273109e-90	3.33706602016658e-88
Slc37a1	456.326516256285	-0.976292867606499	0.0533023296986527	403.109421252175	1.15893532531483e-89	1.35852974245239e-87
Fam115a	4704.72149443189	1.10151938769333	0.0469229658927117	402.797548121819	1.35502975371928e-89	1.57808172941269e-87
Rgag4	510.294509850359	1.70585441157203	0.0787194314617724	402.025223898791	1.99559137192653e-89	2.30909233906467e-87
Coil	1849.35744815935	-0.479870651594763	0.0252812225022755	401.482297266653	2.61974274170973e-89	3.01186449183103e-87
Slc2a10	323.43390369725	1.07675095978896	0.0513937350911552	400.599959575616	4.07691106076624e-89	4.65728661623201e-87
Btd	1122.05038475462	0.536911875924309	0.0262685433216011	400.20265193141	4.97530721199692e-89	5.64760347133954e-87
Dnah8	498.130692540908	-1.9455303482125	0.0988100817331984	399.370248907056	7.55133635198672e-89	8.5178124196781e-87
Urah	97.435341411397	-2.54938779155772	0.145395486800163	398.78767269326	1.0112162860033e-88	1.13351025559182e-86
Sfmbt2	2265.31119911602	-1.04050296338766	0.0559595344150899	398.586918599885	1.11826840060634e-88	1.24572321520961e-86
Ung	2509.4857684634	-0.720083846291722	0.0382300528157654	398.329541022366	1.27225583457249e-88	1.40851286376899e-86
Rlbp1	64.8074528298987	-1.96383927695056	0.11717228733162	398.186492598479	1.36683040489197e-88	1.5039327185115e-86
Gnb1	18531.4736192966	0.326721923524286	0.0161112929944348	397.17996129217	2.26374234389302e-88	2.47562310595861e-86
Lpp	16769.0585013038	0.739758714996647	0.032872098976804	396.287043815285	3.54166806468546e-88	3.8496858630384e-86
Gm14124	650.414408054378	-1.52702344674338	0.0762202040454027	396.217750390059	3.66684468575702e-88	3.96173852042483e-86
Ccdc38	83.0295790652942	-0.972295216015968	0.0546933106194887	394.933933519668	6.97864370774068e-88	7.49472903582809e-86
Treml2	98.7554862158017	-2.14815055155631	0.125822108729254	394.87758387879	7.17857141477986e-88	7.66355228119505e-86
Pcdhga4	496.207605304377	0.781230134254638	0.0382574922095679	392.203629325656	2.74250804582522e-87	2.91046637880919e-85
G3bp2	19255.8923337694	-0.52329385587894	0.0288561338823178	390.587913649291	6.16435998217332e-87	6.50339978119285e-85
Ubn1	5200.9084617556	0.339429281941622	0.0166261876312688	390.460449256897	6.57108447758648e-87	6.89195322254465e-85
Lama3	743.513374375119	-1.89580505936217	0.10950084116388	389.549320228748	1.03750676155565e-86	1.08184207956399e-84
Sult6b1	114.362373227458	-1.67000312559454	0.105090994211835	388.414674686709	1.83234091649782e-86	1.89959736054268e-84
Emcn	178.575882222488	3.38812446889075	0.210773429523151	384.842444415097	1.09825278344142e-85	1.13202090063344e-83
Gm1564	617.208718318133	-1.65246032205932	0.0938252676474062	384.404268180424	1.36803492498333e-85	1.4020403645472e-83
Stag3	982.767747224402	-0.502858103880168	0.0272694117630792	384.34466557915	1.40952643059259e-85	1.43635548481125e-83
Dnajc1	2140.8269459539	0.510728564055805	0.0247418140542473	383.982477081472	1.69014953625351e-85	1.7125893747292e-83
Mfhas1	1885.0554625256	0.830492635376395	0.0382464454112138	383.429061271808	2.23053696560767e-85	2.24745395944795e-83
Kcns2	14.4241779697497	-2.43723221808085	0.165932538273029	382.600462288812	3.37912886650306e-85	3.3857361017169e-83
Gpa33	700.787501777677	-2.52337320343994	0.149734177334084	380.159195280909	1.14895216902068e-84	1.14480317507699e-82
Psd4	185.235806972184	-1.24659653774435	0.0764662717342191	379.989966844816	1.25067831562734e-84	1.23927710446278e-82
Got1	4238.98925411113	-0.616054848662611	0.0327937344851176	379.68367755379	1.45824227909642e-84	1.43700963052716e-82
Zfp637	999.090481184347	0.526441679349658	0.025729290764679	379.282966017623	1.78267096797104e-84	1.74711496232572e-82
Pdcl2	25.9005937015923	-3.10365783421228	0.203578065548051	378.404446298315	2.76911029882109e-84	2.69913006572588e-82
Rfc5	4498.75358815479	-0.467463686691886	0.0249707225851593	376.608315259362	6.81385542949147e-84	6.6057566015097e-82
Dzip1	2280.49104346041	0.681059237381694	0.0340885508507558	375.984909774277	9.31368517787603e-84	8.98069589597885e-82
D1Pas1	354.013135443268	-2.83117126525267	0.163580654703034	373.444124820155	3.32897575501758e-83	3.19279038322141e-81
Cyct	249.519233561959	-2.40067197748916	0.130359695739419	371.30089534427	9.74877826822371e-83	9.30023075747831e-81
Fam212a	1088.91628398052	1.22153672186641	0.0550981512670888	370.570957208724	1.40565674193352e-82	1.33388643738506e-80
Gm8909	111.033476603475	-2.24878858873636	0.132012120978785	368.607041132296	3.76258181630799e-82	3.55167920397283e-80
Loxl2	18947.4997654633	1.54712605735764	0.0658988052816506	367.528170272299	6.4623855922014e-82	6.06821390555665e-80
Capsl	65.4297567404062	-2.17130348425439	0.131817975664541	365.246085950195	2.02902046915915e-81	1.8953376101234e-79
Tcof1	11550.1543745926	-0.506258459296527	0.0271710639451832	364.586315852432	2.82451681882959e-81	2.6247517692077e-79
Mrpl45	2883.09788679411	-0.362007811322426	0.0197681781708866	363.30618982004	5.36635802391242e-81	4.96111500818914e-79
Tbx2	2795.35533119224	2.45221573248047	0.107193469392274	361.187238347978	1.55262792034331e-80	1.42801957699268e-78
Igfals	46.4281527129295	-1.48249816587354	0.0915519373936654	360.344319677452	2.36924208932072e-80	2.16797739142689e-78
Nedd9	1135.88262508628	1.14866593146038	0.0559026427950433	359.247434335263	4.10632612154298e-80	3.73842431420677e-78
Rif1	12167.1960403911	-0.785482836783935	0.0442008012732489	358.26230704878	6.72921043515259e-80	6.09537318961928e-78
Zmynd11	6307.95428555277	0.487994906169884	0.0234757857168867	357.75910263327	8.66038285008653e-80	7.80522444303025e-78
Cdca5	3431.23277664447	-0.761565679156975	0.0407298223921993	357.519282312603	9.76693326912417e-80	8.7584974090871e-78
Zfy1	116.335622031227	-1.50493127932711	0.0815915596716649	357.049090587879	1.23635516585008e-79	1.10318556714036e-77
Cav1	555.14999330065	1.47691785064908	0.073444157687193	355.590644711256	2.56876649573763e-79	2.28073401490369e-77
Crisp1	55.9082675778145	-3.211971000646	0.221850244463935	355.399374057042	2.82731832926988e-79	2.49792878007169e-77
Gstp2	375.793252324053	-1.87415119883568	0.116068385024496	353.761777563143	6.42645641021439e-79	5.64992626064682e-77
Msh6	14783.2467230419	-0.677273889647541	0.0392865865045992	351.722376928878	1.78677645756037e-78	1.56321150079733e-76
Tuba4a	2481.79487061327	-1.55483718900352	0.0857797492319586	351.142846109773	2.38929523964715e-78	2.08019466616853e-76
Mpped1	63.5733755574412	-1.46463138144569	0.0874455847856362	350.78823717433	2.85423901594841e-78	2.47298438410796e-76
Cdc42bpa	4413.01708317958	0.440551633021283	0.0223495683528448	350.733379337923	2.93383939851815e-78	2.52973123136649e-76
Mrpl15	4117.21162752452	-0.504162862971245	0.02739917474593	348.024230141185	1.14128711740951e-77	9.79377246446867e-76
Klc1	4306.45796067448	0.472751368825657	0.0247889175295019	347.853371969034	1.24337555086792e-77	1.06190192880077e-75
Phc1	10396.940393509	-0.797920335694416	0.0475828727360767	347.78575749033	1.28625357234032e-77	1.09331553648928e-75
Zfp819	247.429090801111	-1.92675178018209	0.112520361592461	347.775522518037	1.29287174478892e-77	1.09375729918818e-75
Setd6	872.266991469577	-0.619842177308398	0.0336786798996961	347.077653191584	1.83454997655771e-77	1.54472553190434e-75
Zfp521	1144.6910325051	1.19317807678557	0.0551961344609171	345.808587879968	3.46652622451604e-77	2.90524055311659e-75
Tjp2	6016.50232435559	-0.774132395370178	0.045611324086455	345.225066959354	4.64482206115993e-77	3.87464575194899e-75
Mylpf	545.022777788672	-1.77335474866016	0.116943735275824	345.131559814205	4.86779620691885e-77	4.04184837829119e-75
Tex15	1480.09306195724	-1.19706755601385	0.0673696833222692	344.846382648442	5.61611893672307e-77	4.6417093608354e-75
Morc1	461.621911668082	-2.62341608672561	0.165985563705838	344.508053878647	6.65449930418395e-77	5.47469931286877e-75
Col4a5	3658.09609751381	2.15527813284737	0.0967404657148647	340.891685935608	4.08016764566072e-76	3.34145236186872e-74
Ccdc8	4249.33606703159	1.01271040652003	0.04775323448032	340.74870100534	4.38346319166444e-76	3.57351874284099e-74
Gm14409	63.3930488397609	-1.75422224655741	0.107943981023353	340.199997225643	5.77184688189954e-76	4.68407573877232e-74
Pcdhga7	991.910741937891	0.767596960844739	0.0375875373283903	339.657178739458	7.57758961439057e-76	6.12180494297725e-74
Senp3	9304.95706858244	-0.409402164891447	0.0239351763083297	339.324370634123	8.95387608619403e-76	7.20124518412062e-74
Tram2	1740.29319987826	0.484355933979563	0.0249549819869621	339.083904999732	1.01013768249639e-75	8.08786577480927e-74
Rnf138	2853.69258269039	-0.499603461626142	0.0281434202920461	338.918582389183	1.09745116249424e-75	8.74790515525966e-74
Gm14443	395.409394594109	-0.758953162734275	0.0423345751486372	336.707485007575	3.3260740279529e-75	2.63951936687324e-73
B4galnt3	675.870615171791	-1.44779469069229	0.0810615190267576	336.451707584937	3.78126681586145e-75	2.98753393579186e-73
Ankrd52	6382.33495165784	0.540373857110168	0.0287155553232731	335.762523250241	5.34237596268169e-75	4.20243477590772e-73
Zfp110	3525.21577170027	-0.403516805837707	0.0227189819385953	335.157162358824	7.2372979184172e-75	5.66816323872543e-73
Vprbp	5535.90242683982	-0.486411620566415	0.0278569649083635	334.303844780242	1.11025392140389e-74	8.65756699146903e-73
Gpx8	1476.96753340453	0.863591359221962	0.0436363471507633	334.009435533387	1.28689365931705e-74	9.9915315064291e-73
Cpd	6861.71403127833	0.577268843503126	0.0294110894526914	332.672053919176	2.51661885579107e-74	1.94549824045745e-72
Tex19.1	868.551204052512	-2.02981273046748	0.126064751971002	332.181916507243	3.21786412221101e-74	2.47692673956457e-72
Timp2	6095.19009188364	1.47825061542094	0.0683987137454623	331.880605362802	3.74276424702812e-74	2.86865285343801e-72
Col5a1	50593.000244277	1.84285707010263	0.0820529662996254	329.513533128487	1.22670666435437e-73	9.36212086178539e-72
Gdf11	1118.66100362078	0.702958931924452	0.0373974365678826	329.384332376447	1.30882312982903e-73	9.94650120062865e-72
B3gnt7	2434.69954789535	-1.5221174532401	0.0810789439080915	328.282884172087	2.27394727431863e-73	1.72081199851919e-71
Antxr2	1748.03681958723	1.90842645223108	0.0813418901804743	327.360073773367	3.61221601799674e-73	2.71067340095279e-71
Zwilch	4273.09083593726	-0.455685650557744	0.0257381965706727	327.360733052101	3.61102187134949e-73	2.71067340095279e-71
Triml2	192.949128829276	-2.21002113597084	0.135929193037435	326.438672177279	5.7340555183562e-73	4.2850119050716e-71
Ednra	1196.56645546292	2.80924166797481	0.128001147526625	326.24569633032	6.31675011284775e-73	4.70086777070225e-71
Negr1	40.3273494257846	2.15125529062193	0.150774288232933	326.01121716639	7.10502125191921e-73	5.26564281624674e-71
Nanog	4745.47221709708	-2.30795475866917	0.134176562586155	325.386388020547	9.71984563588472e-73	7.17388606911903e-71
Rbm44	245.040393795643	-1.82816179124715	0.100120819181843	325.143750664272	1.09776253314921e-72	8.06900452132421e-71
Vasn	3447.36773094593	1.11663086445221	0.0521111405751923	324.340457368401	1.64238591499462e-72	1.20229352593586e-70
Fbxl22	149.994077305482	1.39437921438918	0.0771566935629019	321.587985370302	6.53139996964355e-72	4.76181538437224e-70
Vcam1	1711.16874682038	3.31685007624246	0.182983936510782	320.645166143657	1.04802229616745e-71	7.60982991164502e-70
Prkar1a	20358.1710160036	0.50006297153475	0.0256711713351481	320.52698447439	1.11202078164563e-71	8.04197287048969e-70
Pramel1	26.1553421422894	-2.54895762007066	0.169144901819079	320.42707604675	1.16916289061819e-71	8.42125961575792e-70
Ooep	645.545231561329	-2.73847848320535	0.173514283327756	320.132334577075	1.35542634607889e-71	9.72382860676995e-70
Nnat	2723.82312497281	1.32307828807913	0.0651835380417139	320.077022059036	1.39355519547495e-71	9.95753483300529e-70
Dnajc18	2109.65164296898	0.34381866952396	0.0185874355504162	319.642321826683	1.7330513237609e-71	1.2334236306211e-69
Hat1	9038.37308904796	-0.704206148026294	0.0406924113109783	318.247117673106	3.48915441982522e-71	2.47343812330297e-69
Flna	113277.572604281	0.43114012612952	0.0227863113349461	317.890408601285	4.1727330406943e-71	2.94637665688395e-69
Lipa	1994.35220322078	0.760026927696645	0.0394760438217231	314.992899239726	1.78477190827782e-70	1.25528957548873e-68
Pnldc1	263.319752664486	-1.44219202604959	0.0910554201131564	314.778687627831	1.98721556511285e-70	1.39221527969918e-68
Ubxn10	42.7266698740959	-1.31466651028341	0.0834229840768815	314.38714842732	2.4184394227814e-70	1.68773194737683e-68
Rinl	667.82303920162	-1.90094090690111	0.125378992979547	314.020809835384	2.90627174228407e-70	2.02030944565367e-68
Ptch2	847.737811652508	-1.56779248903288	0.0980726061340535	313.930508546922	3.04093373224278e-70	2.10575855165151e-68
Suz12	8876.90540767814	-0.510113609110009	0.0302535810362147	312.454780173608	6.37490979714287e-70	4.39746181583682e-68
Sugt1	4481.46175289422	-0.298372748180859	0.0174735434975359	312.328468879202	6.79187118259533e-70	4.66713446972595e-68
Ide	5317.07578283728	-0.570109684013698	0.0330778746520974	311.576113838201	9.90562002436951e-70	6.78081279149111e-68
Maged2	12361.0605626959	1.14983177974872	0.0626094086926877	311.401686145945	1.08113265812953e-69	7.3726670051533e-68
Gm13235	79.9466698187486	-2.50883979091644	0.160189079106701	310.960057338059	1.34922285741496e-69	9.16602725293078e-68
Pak1	1833.10199628541	-0.837058113840973	0.0506591244334856	310.52102706786	1.68160021883541e-69	1.1380943367854e-67
Mup6	46.9777560835066	-2.17109951236922	0.13838014394617	310.329914846914	1.85078122319929e-69	1.24788576083005e-67
Col12a1	7047.32022612362	2.36338579594592	0.114781862206373	309.50937010908	2.7932215206105e-69	1.87627071056739e-67
Trim3	2027.82556612169	0.658602801402867	0.0349993987154037	308.939694899265	3.71711739232454e-69	2.48755598624405e-67
Id3	5837.39450286428	0.927661656298656	0.0449856499839518	308.715559085572	4.15942543883137e-69	2.76293686094225e-67
Zfp768	1935.54843251037	0.70675890293881	0.0355277244411287	308.722545594417	4.14487425456951e-69	2.76293686094225e-67
Mettl5	739.410474391586	-0.465499401840202	0.0277616137055784	307.748758465282	6.75535514400354e-69	4.470748874823e-67
D11Wsu47e	1442.47550682078	-0.320877164375235	0.0184913664271442	307.133667711468	9.19697712694686e-69	6.06425679308059e-67
Zdhhc9	2170.35721073881	0.546496885938445	0.0286319744235626	305.419725353152	2.17285288923656e-68	1.4274767973794e-66
Myo5c	349.416721388144	-1.3896764396728	0.0853904238187683	304.624812828823	3.23746914179599e-68	2.11912441817924e-66
Ksr2	79.8465909195409	-1.13865899787291	0.0719029485035075	304.585288540081	3.30229769907486e-68	2.15369851756028e-66
Pacs2	4820.46219079774	0.44603655761536	0.0238416678337376	304.225700987337	3.95507314661527e-68	2.57008104654148e-66
Mef2c	926.095500331129	2.29993769703787	0.113533183804216	303.871159187306	4.72491351634424e-68	3.05925357096152e-66
Ano9	261.666075439798	-1.62503902600234	0.102215801640874	303.634164030119	5.32138932568678e-68	3.43306178259685e-66
Socs5	2443.77065256659	0.589974275833867	0.0332584783717561	302.576463044005	9.04596102928166e-68	5.81502907025687e-66
Lppr3	1905.61873058615	1.09208384233641	0.0570335079679087	302.50923001663	9.35625653106376e-68	5.9930164601653e-66
Atmin	2892.10041491646	-0.467415121682405	0.0293275292988142	301.991907624318	1.21284832786692e-67	7.74107998586945e-66
Bcas2	5297.20074424998	-0.291652317791949	0.0170237406850903	301.933781693621	1.24873391284655e-67	7.94185912301518e-66
Spata31d1a	40.4457290442569	-2.97375401104667	0.204868065009215	301.867793515011	1.29076211811037e-67	8.18014791106343e-66
Cmtm3	3919.90882658699	1.45586902322146	0.0706943494370043	301.791017334028	1.34144484987516e-67	8.47141316285599e-66
S1pr3	3379.20870889745	2.02334693633879	0.103739585923708	301.518895330302	1.53765170767957e-67	9.6764152200818e-66
Map7d2	239.917182675671	-1.55391609394596	0.0893353096302387	299.694927125707	3.8391632974576e-67	2.40753124964693e-65
Daam2	5012.17440430662	2.42593298270669	0.097420974955203	299.475320903706	4.28629049691193e-67	2.67855819031761e-65
Cnpy1	379.326140436752	-1.64828938355527	0.107112262018269	299.176004383622	4.98073082055943e-67	3.10171553009491e-65
Gm21411	149.662300689458	-2.79834580045066	0.173864125207066	298.472980534222	7.08696462213251e-67	4.39808686844106e-65
Slc17a9	210.77021818448	-1.24999872923005	0.0839683311363964	297.354294232553	1.24219543268582e-66	7.68233623628279e-65
Brf1	1682.38822987706	0.383896239527122	0.0216886828490143	297.331150213411	1.25670220787655e-66	7.74534505095046e-65
Prps1	2965.88506891798	-0.684574697919261	0.0414509000746231	297.290590347919	1.28253512698413e-66	7.87748887070561e-65
Maged1	33388.3378179654	0.646247677309359	0.034229002043955	297.164360785884	1.36637931802256e-66	8.36382698591627e-65
Serf1	523.48650907092	0.770166705311603	0.0411524776220941	296.777938853404	1.65867927747236e-66	1.01185077692064e-64
Golim4	3533.16405476051	0.947678133676229	0.0508052729931103	296.695614621738	1.7286168531859e-66	1.05094044955556e-64
Txndc5	18821.2426421035	0.476090037700454	0.0269711467779719	296.605359055589	1.80868575740043e-66	1.0959046979384e-64
Itgb1	41852.2921449978	0.759489728438565	0.0383898712660439	296.201120883141	2.21532018768744e-66	1.33776995172304e-64
Atp5a1	54650.1946535693	-0.266894258099281	0.0160010359963509	295.372880338306	3.35653090723213e-66	2.02011348393316e-64
Fam134a	2827.76774137271	0.325701708753827	0.0186649338152126	295.160976898285	3.73301469271739e-66	2.23918456568182e-64
Cul7	15404.922300286	0.34850738343001	0.0193034915187988	293.510601240248	8.54365410101536e-66	5.10768121005701e-64
Lhfp	2508.12898298229	1.5779628829007	0.0801535561348973	293.417433595624	8.95247735302559e-66	5.33430834971807e-64
Mei4	61.01764977556	-1.4163031131662	0.0917145369335688	292.979664169993	1.11513050890195e-65	6.62247207852862e-64
Sgce	2045.99877149862	0.926445400485184	0.0514166701305198	291.664879206798	2.15673965925315e-65	1.27660481150842e-63
Camkv	626.4830603929	-1.34585766747083	0.078807330178299	291.483884255197	2.36175130468534e-65	1.3933555805767e-63
Clip3	5603.23293860415	0.68412696611411	0.0385955290182314	291.323112434725	2.56014354313009e-65	1.50544834249305e-63
Vash2	1619.13538877355	0.586853167344362	0.0329473580780583	290.841208019366	3.26036034566079e-65	1.91093342481785e-63
Zfp961	1455.7272189858	-0.497917589639814	0.0301648970199835	290.278401816082	4.32409451695352e-65	2.5261444678033e-63
Hmgn2	16281.0999770018	0.466746331335539	0.0250708682493212	290.216661312261	4.4601332752504e-65	2.59715877570182e-63
Pcdhb11	145.026936847679	2.20092921419714	0.133153163833493	286.694852243539	2.61055056736409e-64	1.51521761895388e-62
Col1a2	27514.5961631076	2.4108392535712	0.112426375963205	286.289579326785	3.19919767266935e-64	1.8508906535266e-62
Ccdc167	588.791492426728	0.508178908918861	0.02933845206845	285.318669527395	5.20719762406616e-64	3.00292891921629e-62
Wapal	9534.12218043842	-0.407564492492679	0.0250700183182035	284.024328745169	9.96889671200819e-64	5.73051802980343e-62
Rnf11	3883.98929036674	0.454081839858448	0.0257074787421659	283.953373342432	1.03302003729097e-63	5.91923781751232e-62
Hax1	4261.06711469618	-0.416804432404492	0.0255407676901018	283.681992824457	1.18370769236966e-63	6.76108199447448e-62
Ak3	3192.65618367941	0.612414584812094	0.0335078356996916	283.671107586442	1.19019040271314e-63	6.77652853100323e-62
Sarm1	242.682304781908	-1.14232652622353	0.076627059504179	283.608379005009	1.22824632367869e-63	6.97107525796749e-62
Prss41	164.002599990742	-1.82162677132148	0.105795527647302	283.135635622522	1.55704133997717e-63	8.8093174865901e-62
Nek2	3583.78987993516	-0.560232247150241	0.033928158967345	282.763645765657	1.87655030778841e-63	1.05836257138947e-61
Axl	10807.0334680157	1.89386842978688	0.0895317005817437	282.378395074626	2.27672371126294e-63	1.27754805946123e-61
CN725425	256.336426572042	-1.512559469067	0.0893056894730164	282.376029367455	2.27942781727122e-63	1.27754805946123e-61
Klhl18	1316.13350454072	0.422823973463045	0.0239029515942507	282.355035410667	2.30356598126399e-63	1.28705470012366e-61
Mgme1	1601.24544717603	-0.57541728433027	0.03519571019164	282.082604058964	2.64098861694436e-63	1.470997852326e-61
Galnt6	1081.85930165156	-1.85395878943555	0.126920783704528	281.981940901724	2.77780797502992e-63	1.5424144282403e-61
Gm13242	1552.33661361926	-2.69759928716356	0.169524675306528	281.626604561101	3.31997203038652e-63	1.83776846805501e-61
Lck	277.978374582759	-1.02007718413242	0.0679141249314395	281.248477381275	4.01359374292956e-63	2.21488627013667e-61
Ncald	227.182615356782	1.56044143700326	0.0941304015793702	280.857032484848	4.88466645775799e-63	2.68731573373894e-61
Nfkbid	132.769176709768	-1.00151746279964	0.0633221799335002	280.127799607111	7.04281713664891e-63	3.86278059161462e-61
Rcor2	5822.9340341	-0.762985834874536	0.0479859683546675	280.065558410835	7.26624154770973e-63	3.9731720170175e-61
Zfhx2	1261.96060206567	-0.924656652664381	0.0645684414867732	279.968875950617	7.62743664895486e-63	4.15799624009135e-61
Znrd1as	310.848527538638	-0.572411318220608	0.0362045191764169	279.81759601767	8.22896417227198e-63	4.47231734635448e-61
Mep1b	228.322401563098	-3.08011849691701	0.206395186871238	279.495906716988	9.67046026780111e-63	5.23987023876172e-61
Gas1	8030.91450291832	1.83783977394623	0.0809602652403992	279.293441878605	1.07045416455018e-62	5.7827094702432e-61
Xrcc5	3864.50871832558	-0.680140083368225	0.0426968053205826	279.157278367992	1.14614813696355e-62	6.17302307400637e-61
Mrps5	4386.35031269939	-0.393256783523697	0.023734053338999	279.038030537334	1.21682245569388e-62	6.53404513259572e-61
Fgr	58.6733906297906	-1.48424803629438	0.104391901225312	277.719186224457	2.35847954933148e-62	1.26266658857493e-60
Slc35f2	1249.84792113499	-1.28911606525709	0.0853082891774862	277.28762572651	2.92873173098892e-62	1.56329772605019e-60
Phf2	4131.01546725467	0.818326617706559	0.0453474885926575	277.133937136979	3.16353163085563e-62	1.68361839167346e-60
Stat5b	2001.36163587807	0.722470406153912	0.0413106775954032	276.938117055347	3.49016831338793e-62	1.85195765386428e-60
Rhox1	13.0478503255119	-2.69854004751807	0.203117635215866	276.544873389647	4.25152286616819e-62	2.24929388214533e-60
Chtf18	2876.62709705583	-0.394004216166912	0.024124048931184	275.698527221907	6.50110381696237e-62	3.42933226344765e-60
Tipin	3792.8294073513	-0.404341273971686	0.0250505054667743	274.146271022008	1.41668254424489e-61	7.45108546364579e-60
Chst14	1839.86368019467	1.18975730497728	0.0594999303772176	273.666024704609	1.80274668077442e-61	9.45387769581557e-60
Dbf4	6890.64005825348	-0.422379634255563	0.0259577253546855	273.651560475704	1.81587925393929e-61	9.4949837957438e-60
Lpin2	2446.34048763268	0.420711388932123	0.0243836229871843	273.439345335117	2.01992921752822e-61	1.05312298012699e-59
Sod2	3243.67398550461	-0.430425956992243	0.0264605226828011	273.113054587113	2.3792862572774e-61	1.23688402968899e-59
Rffl	1777.70777172288	-0.698966881210217	0.0438828910940451	272.428683241422	3.35426164667385e-61	1.73869024951143e-59
Tbc1d13	5342.39550864267	-0.356492411734058	0.0230099805364667	272.058877884756	4.03823869125222e-61	2.08719916217892e-59
Fam169a	4272.45656116821	-1.54268822474847	0.0899682795682596	271.445759640046	5.4930721078103e-61	2.83098414521775e-59
Dppa5a	14878.6872769926	-2.45908684927792	0.162643801781829	271.359853361433	5.73505843024109e-61	2.9472284511855e-59
Nab1	2438.05369211652	0.661883272089508	0.0366399823243056	271.257863980947	6.03622747455615e-61	3.0931354216047e-59
Cpsf4l	324.194164421261	-1.82097819077788	0.124823692170698	270.444044915905	9.08096262989755e-61	4.6400873153052e-59
Itgb7	109.075801628349	-1.44380423428065	0.107310604844523	270.331726991292	9.60751260017734e-61	4.89519143420967e-59
Tenc1	3413.34938074123	0.756209051154452	0.0437318932415982	269.731830424608	1.29824227808016e-60	6.59602698509001e-59
Fam168b	15974.2477988692	0.414936105175082	0.0237011418602948	269.647405393281	1.35442790415037e-60	6.86205210760928e-59
Aoah	212.421264887842	-2.86869895215729	0.19313082043976	269.109449931872	1.77419734074159e-60	8.96344487498603e-59
Otud6a	14.774840900918	-2.12391979681891	0.160074610483892	268.806464021335	2.06555761160511e-60	1.04061167876791e-58
Arhgef17	11563.1889347424	0.843183944236955	0.0477587612423075	268.694396097458	2.18505534195553e-60	1.09773018369671e-58
Col1a1	148135.77780054	2.63330332279786	0.111806500495641	268.630924085319	2.25577687280202e-60	1.13009380485207e-58
Psmg4	774.780167047642	-0.380384825411943	0.0237477285033026	268.397240062552	2.53645743487985e-60	1.26716891628329e-58
Trappc13	3573.08413634008	-0.397452333385819	0.0249673319249996	268.096347658807	2.94990021097766e-60	1.46962389677456e-58
Tars2	3616.45119050313	-0.455272701885861	0.0282581051388129	267.968199152075	3.14584614734135e-60	1.56290168012651e-58
Magt1	4294.70074434648	0.401692673065865	0.0233382628074688	267.749215243287	3.51127993395595e-60	1.73963551424033e-58
Fbxo15	890.203284132313	-2.30093106008551	0.168546573433859	266.824655967569	5.58440049139261e-60	2.75912459540293e-58
Slc9b1	359.615715261639	-1.29202385911584	0.0803073668636852	266.28308259171	7.32850961882462e-60	3.61090164872581e-58
Armcx4	8464.70441960596	0.347032702590729	0.0202934029161572	265.462560417701	1.10625434135515e-59	5.43580044169991e-58
Pigc	959.69091822436	0.597025531283646	0.0354619038241671	265.025242684384	1.37775722208751e-59	6.7513868246283e-58
Afg3l2	4980.3192889651	-0.18841268700343	0.0118060299775554	264.93241433363	1.44346289529061e-59	7.05408910818451e-58
Lrrc34	180.787262510055	-1.51231037868562	0.116633608331809	264.911640315675	1.45859105845187e-59	7.10864962862344e-58
Tm2d2	1936.16506311928	0.429831918415675	0.0250631330512715	264.285429770266	1.99720910148548e-59	9.70730223174583e-58
Cnrip1	205.230010529348	1.16840983262965	0.0726834942846243	264.14895234598	2.13880191067566e-59	1.03674087210724e-57
Fam171a1	3226.96893528645	0.910150666200699	0.0465604287812163	264.008380442316	2.29514482485346e-59	1.10952621115221e-57
Mta3	3729.41926299639	-0.489086524716677	0.0327630264287605	263.807274794973	2.5388899308324e-59	1.2240588954161e-57
Mkrn1	10020.4889488614	-1.36913501700071	0.0945111640330153	263.671603685772	2.71778659510479e-59	1.30679631590361e-57
Pycard	422.79864279885	-1.82196911081295	0.120011313532553	263.477509644347	2.99585681174095e-59	1.43664951653941e-57
Fancd2	3788.79947777039	-0.695457792482431	0.0441793751734117	263.382235646728	3.1425882892561e-59	1.50299522580822e-57
B630019K06Rik	268.253050708324	1.03536642290944	0.0597133651416859	263.11987747135	3.58486362310756e-59	1.70996087979878e-57
Kri1	2891.0258439692	-0.294568636458724	0.0182862908865708	262.786690369308	4.2373700347653e-59	2.01584168630015e-57
Abat	2428.48087485331	1.5288246971361	0.0861947281124092	261.617775827563	7.61875081979611e-59	3.61487555431331e-57
Abcf1	11952.2008993318	-0.340335054303418	0.0211910850883379	261.578724729802	7.76954846552219e-59	3.67669793480582e-57
Gm9913	111.759652668356	1.99215946015421	0.139354427322551	260.963586149767	1.05798336206507e-58	4.99340305227293e-57
Grina	6074.89150217095	0.9336130677752	0.049455202750468	260.877097239667	1.10492068481514e-58	5.20124737064556e-57
Zfp534	840.93728537335	-2.61177864447649	0.178098532404484	260.595278521509	1.27280009647587e-58	5.97582977232844e-57
Samm50	6531.04163000755	-0.448358352463862	0.0294012238460507	260.264142467225	1.50293258975205e-58	7.03788407237678e-57
Sdc3	3703.27934770331	1.47939718362277	0.0837733053927151	259.390299118018	2.33032750846741e-58	1.08839645480112e-56
Tdh	1653.80160693861	-1.86402824083254	0.122059100907744	259.261141272173	2.48639752043032e-58	1.15827375399787e-56
Nlrp14	25.2196537511351	-2.83270182780942	0.208931190939157	259.192510021605	2.57353871545222e-58	1.19576209486102e-56
Ddx19b	4201.50809136067	-0.445302910396175	0.0279101880573496	258.117131554392	4.41511613961249e-58	2.0461268207739e-56
Gnaq	4060.60750521607	0.399619412473384	0.0237249164176607	256.987060994616	7.78537190315053e-58	3.59872796605682e-56
Gm13051	754.631930469629	-2.31966792230831	0.158308673845572	256.820017798011	8.46627648561046e-58	3.9034105082114e-56
Phkg1	58.7554704649073	-1.09052789906978	0.0789965021172579	256.683031431353	9.06887945985671e-58	4.17052187468026e-56
Gabarap	6190.86589316625	0.656986401474346	0.0391673526069075	256.599668493823	9.45639612664955e-58	4.33760778852838e-56
A830080D01Rik	1572.59346037506	-0.581046929854854	0.0404052372691637	255.691312533963	1.49189001590381e-57	6.82577740694768e-56
Fbxo7	867.780305408499	-0.353275550212957	0.0228462620834162	255.67099851744	1.50717978415396e-57	6.86151202763121e-56
Pcdhb20	344.241697425355	1.93747568324588	0.105325893584112	255.670770940593	1.50735195923429e-57	6.86151202763121e-56
Gamt	335.071067299638	1.376198187722	0.0857869477521583	255.59348893622	1.56697254525513e-57	7.11484875927866e-56
Pdcd2l	1321.73753752472	-0.356319861789796	0.0225356822220939	255.573651160519	1.58265345665711e-57	7.16790145079426e-56
Gm4975	11.7927845291749	-2.11321399407593	0.169849978085926	255.483099658012	1.65624736037735e-57	7.48231647565937e-56
Dpysl2	3069.93951723185	0.948957269369958	0.0494549574149624	255.440022191639	1.69244937788607e-57	7.62665316391625e-56
Wscd1	161.055616476538	-1.26910651980371	0.0849440183412526	255.434141945304	1.69745209750533e-57	7.6300259069569e-56
Baz2a	14774.8121149638	-0.492198444991295	0.0321376116247796	255.396580470662	1.72975894958688e-57	7.75580669021018e-56
Clpb	3474.00436851341	-0.412150658202078	0.0274019264695538	255.220105807763	1.88997263427744e-57	8.45303221839548e-56
Hook3	6113.94711852354	0.469296158324731	0.0276675798639641	254.778043081938	2.35950968497997e-57	1.05268174627153e-55
Shmt2	7432.46103812153	-0.481090284593482	0.0323028243259764	254.17257113575	3.19750330144269e-57	1.42300798291252e-55
Ngrn	1985.04558682943	-0.304551441080851	0.0194521917914595	253.976986029096	3.5273425375892e-57	1.56591307949659e-55
Ctso	512.105884964299	1.38987164366892	0.0731026097757368	253.809946757872	3.8358490853944e-57	1.6986655147296e-55
Tsga10ip	7.88777474566671	-2.21702671776531	0.175137163190552	253.225952237533	5.14245681289786e-57	2.27167396402274e-55
Dchs1	11785.7450568685	1.93308546900427	0.0881092519731695	252.995408188492	5.77336362277286e-57	2.54410998954377e-55
Rhobtb1	1421.62785457073	1.51053220300587	0.0881331115193973	252.974552643881	5.8341205380299e-57	2.56458215317564e-55
Rcn3	12376.7651927861	1.08298330871541	0.0613405396804911	252.416178154169	7.7214875922243e-57	3.38593838549004e-55
Mmab	1809.48797207621	0.361670851426849	0.0225006478672512	252.389219433171	7.826687658901e-57	3.42369861371682e-55
Fosl2	3286.18682245295	1.0158855968454	0.055541598758403	252.106573521385	9.0197646534435e-57	3.93599705740898e-55
Pogk	2283.80668576857	1.11770332038078	0.0597397865693023	251.968217931651	9.66845355972743e-57	4.20882802411921e-55
Glud1	13190.4933586613	-0.420247188711278	0.0266913403667239	251.955968313413	9.72808734186655e-57	4.22453381298733e-55
Zfp281	6304.65413953856	-0.27237252739596	0.0177160875236077	251.880174999965	1.01053321634208e-56	4.37775682007132e-55
Grhl2	970.989516224492	-1.94655517062394	0.113684479586757	251.734533309657	1.08717861486711e-56	4.69844541147991e-55
Gfm2	2961.13204862263	-0.455648505153049	0.0297844198777552	251.332052178269	1.33058713064125e-56	5.73655773751221e-55
Tmed3	1826.33441147505	0.814177894646309	0.0486020501171268	251.064542432111	1.52181466207596e-56	6.54526282118281e-55
Pcdhb19	532.501274251911	2.01148450434969	0.108294392826365	251.025217239264	1.55215422245383e-56	6.65978133485873e-55
Inhbc	32.739392857567	-1.85652692412821	0.14620934452219	250.892188669262	1.65934183928334e-56	7.10269591588225e-55
Prkcz	346.225151520664	-0.620325972438765	0.0403732758649524	250.86940399878	1.67842932582433e-56	7.16729284729984e-55
Tspo2	16.6063992266336	-2.39733892776098	0.18634896746373	250.727831596085	1.80204957224624e-56	7.67690239388034e-55
Gm364	38.136300642947	-1.47641849127167	0.109800714006825	250.543162354749	1.97708751209739e-56	8.40262192641389e-55
Mmp2	18820.277777303	1.56986896427503	0.0873648799446568	250.371745066164	2.15474628047136e-56	9.13602234994181e-55
Tcta	681.023081922039	0.712865759824852	0.044131248422317	250.315443650371	2.21651303616775e-56	9.37574559048787e-55
Trim13	889.542771711595	-0.740043756347908	0.053476680628656	250.202237784604	2.34611928388516e-56	9.9006233779954e-55
Them6	274.940646205463	-1.28818713203312	0.0815469289765079	249.988015610331	2.61247645472369e-56	1.09987711773402e-54
Rad1	1326.75211014579	-0.457636927156688	0.0291180941643602	249.435364464865	3.44775076365437e-56	1.44813606431244e-54
Piwil2	311.666793307462	-1.66382484131935	0.122461762927189	248.797688778422	4.74850441804699e-56	1.98982305461852e-54
Pmel	151.977842968668	-1.01102183774632	0.0769831332893902	248.402017638903	5.79186763111671e-56	2.42137869380136e-54
Dyrk4	19.694234899441	-1.53800964326424	0.115552492376463	248.372840919952	5.87732325293539e-56	2.45139052421852e-54
Pnma5	729.06870781641	-1.50247870809395	0.0928995116507741	248.029378386226	6.9832828851152e-56	2.90592061588262e-54
Arhgap4	149.832681036963	-0.739395867500285	0.0516480666221538	247.410777430635	9.52631831907617e-56	3.9549657188109e-54
Zfp640	50.9786611784079	-2.62536585042962	0.178255988956856	247.232137513611	1.04200992608168e-55	4.31603880468245e-54
Rnase4	602.533930608839	1.45152463857586	0.089065025666039	247.149936848694	1.0859082704193e-55	4.4875034170438e-54
Amigo3	266.828419049862	0.651303087269357	0.0397140541871478	247.12415044517	1.10005668524003e-55	4.53552106891492e-54
Fbn1	15671.1823227636	1.77773810588561	0.104273543116655	246.643235772863	1.40043833233018e-55	5.76074804824351e-54
Uvssa	1234.52114687311	0.717989203617603	0.0448061355215846	246.319453890752	1.64761338401359e-55	6.76200138267364e-54
Nsg1	850.261984105969	1.36892129512634	0.0836434399589181	245.93937367624	1.99398246690731e-55	8.16485743013301e-54
Tex21	73.2239127729469	-1.78316822798251	0.117997712608554	245.583157392447	2.38443204449718e-55	9.74140973076466e-54
Anxa5	12243.3194211251	1.24150157639056	0.06265415367093	245.468766688556	2.52536953302833e-55	1.02937505851961e-53
Gm14139	446.201241323994	-1.16557774459585	0.0758728074440179	245.395245752986	2.62032001057337e-55	1.06565622198715e-53
Klhl25	2265.68235170446	0.404558005027954	0.0247114201204508	244.548710246697	4.0079432357604e-55	1.62630004374124e-53
Kcp	1536.4089908217	1.29479376801694	0.0792933694995988	244.522515299966	4.06099820033789e-55	1.6441084136131e-53
Ebf3	580.985324832191	1.80399426491608	0.111100390586098	244.484882151957	4.1384516520027e-55	1.67169212564569e-53
Cblc	121.12475332666	-1.18231367976366	0.076410643312333	244.294381499394	4.55378460569299e-55	1.83532869445177e-53
Hormad2	127.783554383448	-2.4825454506258	0.166563410415526	242.98528101187	8.78612570840733e-55	3.53316512511851e-53
Wbp2nl	53.5820941833366	-1.63399416837391	0.108446117267392	242.247956835291	1.27221324895112e-54	5.10450662638443e-53
Setx	11153.8397532803	-0.63753874324751	0.0436731606377869	242.177061705019	1.31831028485368e-54	5.27765512474346e-53
Neurog1	13.2994352981605	-2.33171638497031	0.196477558767514	241.785780846933	1.60446955061478e-54	6.40894463035103e-53
Amotl1	11324.963239393	0.778250308164963	0.0463049140211538	241.700212597332	1.67489901806023e-54	6.67540308642449e-53
Hlx	727.291538200265	2.23686060162471	0.139492422999773	241.274941400119	2.07354945742652e-54	8.24592228801432e-53
Kdelr2	8590.07468568689	0.590507565050134	0.0349860860617482	241.100088740027	2.26380657156155e-54	8.98260417277795e-53
Slc35b2	2560.25609250063	0.444521512407315	0.0277199193300479	240.1173249816	3.70786119677814e-54	1.46800199921006e-52
Arhgap9	114.14293693892	-1.35711029258423	0.100068810031072	239.691786205022	4.59102931107794e-54	1.81365882586306e-52
Myh10	49666.9414789146	0.71426455269434	0.0411639182906158	239.349214809899	5.45263629861533e-54	2.14929740693771e-52
Celsr3	949.236406610025	-1.58346227298025	0.0985075599261964	238.951743645052	6.65693385612903e-54	2.61824799801917e-52
EU599041	131.702585872567	-2.40544939390802	0.165974341757719	238.509960961303	8.31006988154479e-54	3.26129328939838e-52
Gemin4	4858.87126585731	-0.640768222097232	0.0415325608067771	238.502444432369	8.34149044382894e-54	3.26647666179196e-52
Zfp493	539.720813807101	-0.841055216551925	0.0569976853548996	238.495196562516	8.37190046571749e-54	3.27124258938221e-52
Lztr1	4365.71236046587	0.405179362634121	0.0258219792417682	238.448791107368	8.5692493746968e-54	3.34107581598233e-52
Cys1	47.0682233588434	2.06300374996892	0.168084015713876	238.355351863818	8.98084631484872e-54	3.49395832227357e-52
Osbpl5	2049.55180822952	1.13506572133263	0.067672667469967	238.026073262102	1.05953894136689e-53	4.11316686437558e-52
Fgfbp1	314.140502745722	-1.94795149160296	0.128017336520789	237.423598036544	1.43379989896458e-53	5.55403913346216e-52
Slc15a1	56.5089954885101	-1.68424463960723	0.13436734965202	236.841098455648	1.9209042758548e-53	7.42487460936548e-52
Tubb4b	20900.4135555499	-0.369141525579171	0.024650987380152	236.765968694495	1.99474905110694e-53	7.69372564120494e-52
Tmem8	682.916925846769	-1.46412811227988	0.0926468295771079	236.729936025547	2.03116609162185e-53	7.81737421743301e-52
Gm13150	376.968302685936	-2.29129098807126	0.166830561571346	236.447669556915	2.34043049889586e-53	8.98835567402512e-52
Msl1	7078.87781171939	0.384103595185237	0.0233120348116057	236.41440682811	2.37984655116765e-53	9.12020254170766e-52
Dppa4	1192.78205122398	-2.6392817170348	0.172855207890712	236.152301232817	2.71458436472888e-53	1.03808252838833e-51
Nipsnap1	2570.80944914439	-0.659500880242222	0.0436795325446827	236.076405072048	2.82002660477482e-53	1.07611015226886e-51
Fam73a	3335.3253616303	-0.443754911754774	0.029337708940477	236.016138780162	2.90666409221412e-53	1.10681572173801e-51
Rnf125	72.4786230500317	-1.18625385734805	0.0890371403552757	236.003930170119	2.92453653480109e-53	1.11126192270461e-51
Trmt10b	706.636752173167	-0.294322293833455	0.0195397781184292	235.829059761528	3.19292927899003e-53	1.21068047819633e-51
Eif2d	3687.5627187903	-0.348457557405144	0.0238625116833055	235.660123023608	3.47558378656985e-53	1.31507584835718e-51
Zfp251	1952.49767882325	0.312930058101788	0.0195795520095586	235.54706391126	3.6785915848085e-53	1.38895873839033e-51
A4galt	341.120269489662	-1.32551115514227	0.0961532898161122	234.792388080878	5.37339026690602e-53	2.02037221041844e-51
Olfml2b	1101.92862104616	1.84414015050785	0.104699746077845	234.793079970648	5.37152384311645e-53	2.02037221041844e-51
Gramd2	114.540575460186	-1.05165101930233	0.0723174261299404	234.725534618779	5.5568254025868e-53	2.08497204174465e-51
Bmp8b	100.640051574922	-1.56393745218285	0.104389875240304	234.515449797326	6.17502764598937e-53	2.31209020523631e-51
Aim1l	103.159036059416	-1.3309200093927	0.0900201967031778	234.403287962928	6.5327727550294e-53	2.44094332003026e-51
Zfp600	680.74198890787	-2.66721189513671	0.193373636291462	234.392105674916	6.56955612289617e-53	2.4495839722275e-51
Ppp2r2d	3331.61339358802	-0.309278660405553	0.0208843255796268	234.165611667217	7.36082940445019e-53	2.73893102424926e-51
Hprt	3424.72685005605	-0.495295548189915	0.0322869019427585	233.784115304871	8.914946275515e-53	3.31034288719175e-51
Bspry	560.07873011174	-1.5790539613281	0.099384669247337	232.802686835334	1.45928141501397e-52	5.40748185501561e-51
Ifngr2	1223.37799700706	0.898771819567847	0.0583930868564484	232.778433262998	1.47716184459011e-52	5.46245313045848e-51
Nf2	6980.06359738953	-0.300215472029826	0.0210331200458071	232.753161528793	1.49602601670093e-52	5.52082852047968e-51
Ccne1	4316.58009693323	-0.866966993708261	0.0635688487825953	232.575119617125	1.63593191625442e-52	6.02473078398831e-51
Fbxl17	1646.10346698285	0.390167398863446	0.0242811811078881	232.461469011909	1.73200596879469e-52	6.36547685457639e-51
Gsta4	3101.85854804892	-1.22156873497006	0.0909064313157492	232.389394001056	1.79583753266503e-52	6.58657385446777e-51
Pdzk1	102.321284046075	-1.74852580098949	0.116833089984747	231.58017263704	2.69611431112529e-52	9.868328606129e-51
Mef2a	4364.6205029542	0.787286571506926	0.0507186343490343	231.426495358198	2.91240539518988e-52	1.0638287324385e-50
Parva	9302.93751827032	1.24969112236652	0.0679498159642489	231.281308039766	3.13266511622414e-52	1.14195831015203e-50
Naglu	816.587605918275	1.09133747914699	0.0661872770066164	231.241546042205	3.19584125131455e-52	1.16262500694374e-50
Dmc1	409.893028713548	-1.44105450323801	0.0919763897662836	231.202097529497	3.2597783232193e-52	1.18348429609186e-50
Uba2	17214.1164549529	-0.426358703717249	0.0286766198568264	230.724073618711	4.14414802993298e-52	1.50152110943127e-50
Gm14393	43.450946755669	-1.20937003272326	0.096128610916322	230.629239460524	4.34627048083664e-52	1.57157986035897e-50
Sar1a	9828.50600893764	0.297098122451013	0.0188296180327475	229.844038557317	6.44696368225643e-52	2.32648478151447e-50
Slc2a7	8.60540984690075	-2.28647848832838	0.190067839475994	229.692118697666	6.95803411595198e-52	2.50587031866664e-50
Fdxacb1	548.775601567211	-0.379774400044907	0.0255754725592451	229.312075142869	8.42109332498181e-52	3.02669957482062e-50
Dkc1	7627.44120964524	-0.667492446682872	0.0442164944720348	229.097940983621	9.37709376476285e-52	3.36356353342043e-50
Fgf4	1380.10646225874	-2.72734957760066	0.195133620512098	228.647392649142	1.17578359495345e-51	4.20911752005792e-50
Slc25a15	1675.8611258281	-0.397210620158405	0.0273668927577416	228.472551867962	1.28368444109674e-51	4.5862311655518e-50
Ralgps1	732.600673144509	-0.71285755852667	0.0509903780624871	228.421528057229	1.31700080822264e-51	4.69590646033262e-50
Dyrk3	1209.54816968439	-0.80445170670558	0.056529984413796	228.417466686393	1.31968957149614e-51	4.69615723507604e-50
Rasgrp1	116.713409300028	-1.24389949643453	0.0843045635146614	227.71513906796	1.87777370342601e-51	6.6688854199892e-50
Zfp672	844.358982202015	0.775468708363008	0.0452326159452195	227.517332198869	2.07387967251477e-51	7.35079682342932e-50
Bid	1396.0270404664	-0.77081188200632	0.0510580891044284	227.246753349553	2.37571960017066e-51	8.40404951263528e-50
Dip2a	3792.33076452927	0.704896359982548	0.043187520822585	226.825364449402	2.93560878055136e-51	1.03642014722812e-49
Bmp1	7983.49833678157	1.2496241355372	0.0706258742672958	226.77529614087	3.01035627077214e-51	1.06072180189191e-49
Eras	400.765859687769	-2.80269194746921	0.172668002508186	226.687037076052	3.14678381483439e-51	1.10445338002064e-49
Mrps14	1764.28860906947	-0.314743295646371	0.0213588448793472	226.689568567431	3.14278590975467e-51	1.10445338002064e-49
Rab36	365.933617989124	1.02040022123791	0.0645614382900025	226.559957985081	3.35415011368842e-51	1.17493520095707e-49
Prss50	150.94764534509	-2.64500752496894	0.186372191538346	226.305698454833	3.81097391434433e-51	1.33235511020986e-49
Gucy1b3	1999.43642238873	1.78983260871943	0.105490623783893	225.95544382251	4.54387350231527e-51	1.58549360435845e-49
Arl15	1281.77495473695	-0.44892322336617	0.0315222432671188	225.379545461421	6.067786927121e-51	2.11312152500806e-49
Acsbg2	6.24486748745048	-2.25152200755264	0.189085899145796	224.629829862805	8.84191301416578e-51	3.0684605995436e-49
Acvr1	2610.13301701138	0.823108182859719	0.049841415168228	224.629080339564	8.84524187323134e-51	3.0684605995436e-49
Thada	4446.93324814968	-0.592256796429383	0.0403440764410983	224.424092936514	9.80434724800918e-51	3.39461327978851e-49
Pou5f1	18141.4026182903	-2.60571413695546	0.157667797112431	224.291626008675	1.04787771363226e-50	3.62113425703172e-49
Lipo2	17.8492136738782	-1.70441874871297	0.129299435599467	224.071706349071	1.17024477509143e-50	4.03621923870475e-49
Aebp1	5819.16380134282	1.50650985705931	0.0866041344967865	224.008892229973	1.20774979708645e-50	4.15758015561334e-49
Stk31	101.429842248345	-2.32161940558467	0.165681329232023	223.817221868426	1.3297864942734e-50	4.56891202582251e-49
Tut1	2926.66246994255	-0.302932054147613	0.0203521025369878	223.760415081618	1.36827059486191e-50	4.6921478238716e-49
Tsc22d2	4905.81149107563	0.355647210896865	0.0224291888057659	223.666535575391	1.43432641481518e-50	4.90928325376148e-49
Hdac7	6036.52362449913	1.2786934255957	0.068616059133709	223.561694667568	1.51187131955611e-50	5.16484040309311e-49
Trafd1	2536.98509557246	0.590083188872853	0.0387170834830285	223.29275141743	1.73051037787374e-50	5.90051399755999e-49
Ifngr1	1310.21512277955	0.622197823477204	0.0376326443793097	223.26395713584	1.75571720548747e-50	5.97510210254607e-49
Pear1	1923.82619251782	1.87962244313093	0.10969448011497	223.183518293707	1.82809685302602e-50	6.20964338239046e-49
Ywhag	25496.4723500523	-0.350857193955908	0.0248554720846207	223.123185335232	1.88433680492277e-50	6.38857856262568e-49
Ifrd2	2843.72091256664	-0.645131844128539	0.0431348110379424	223.046609587459	1.95821614577567e-50	6.62652954235597e-49
E130309D14Rik	431.600815561543	-1.28143165215259	0.0853589763007067	221.306932636252	4.69150310701542e-50	1.58459714170097e-48
Psma8	259.186114029213	-2.65614596242879	0.197061061896121	221.260624108897	4.80189675773035e-50	1.61883493138898e-48
Psd3	1601.25441684032	1.25204280610493	0.0706413503263602	221.186810185513	4.98325511519486e-50	1.67682327375272e-48
Nefh	411.399671941897	-1.99062354631883	0.142174242350444	220.9426769198	5.63331026177096e-50	1.89201160196371e-48
Mthfsd	1936.34900333336	0.428564141241718	0.0268197464986523	220.805917702833	6.0338404009368e-50	2.02274631010844e-48
Zfp362	2453.82035855485	0.988069436600661	0.063382952385802	220.49882175972	7.04009296082124e-50	2.35567289649868e-48
Tmem242	1730.06483498109	0.267010116576014	0.0174535738230964	220.480772914151	7.10420145605352e-50	2.37269745091843e-48
Egfr	4492.1374171816	1.32023983169802	0.0797942753229708	220.322386622974	7.69242157395356e-50	2.56437882767392e-48
Speg	4607.17036908817	0.760077967023934	0.0464295031732725	220.279327050472	7.86059482104337e-50	2.61558011345849e-48
Plxnb2	21225.927826278	0.621914290292366	0.0407527733036932	219.94184007575	9.31257452011645e-50	3.0929819262646e-48
Hcfc1r1	1709.43875978332	0.503464027974588	0.0324896872491543	219.2373892372	1.32656864587484e-49	4.39778348683277e-48
Calcoco2	663.224460389741	-2.37056667430987	0.191645733803135	219.143840805606	1.39038592111389e-49	4.60084344929475e-48
Cacna1d	227.080428842803	0.920534790294576	0.0602158883125895	218.716715134479	1.7230758083373e-49	5.69122737063159e-48
Cxxc4	938.443409598457	1.39792102158074	0.0753319154961216	218.538455899718	1.88446620942168e-49	6.21284953418709e-48
Gm21994	274.18376626121	-0.634763734970214	0.0449281349670099	218.510502446819	1.91111093885624e-49	6.28913297034617e-48
Rcor3	1241.7162152259	0.554654914900973	0.0371063799328894	218.285515703627	2.13974905850418e-49	7.02864457221106e-48
Kcnq2	187.185384355709	-1.73617479556844	0.125516203514419	217.977351106966	2.49795125754305e-49	8.19026614333355e-48
Bcl2l14	43.8759420562254	-1.82424361908956	0.140035547364529	217.910560916751	2.58317134357408e-49	8.45422957062065e-48
Cpne5	416.069015528132	-1.49239392971236	0.123076791477843	217.707446681318	2.86061616881966e-49	9.34520054422234e-48
Kctd1	703.853141235791	0.633867211133914	0.0395288061640999	217.017666941109	4.0450719800606e-49	1.31906119931613e-47
Fam114a1	2245.62618153062	1.6516692541147	0.102778118014402	217.00431033686	4.07230078850532e-49	1.32553021128571e-47
Piwil1	19.7281046909646	-2.80296415582744	0.223278084086314	216.937576157505	4.2111157389905e-49	1.36823117352889e-47
Zfp560	393.246159114559	0.556194909425714	0.0375752268958951	216.930455147594	4.22620489998478e-49	1.37065072117951e-47
Ina	656.607109581341	-1.95007497096167	0.127849839439905	216.328953286851	5.71692527541802e-49	1.85077716271881e-47
Uba7	539.676474164949	1.62064605762258	0.102314042330694	216.100460001536	6.41219329657843e-49	2.07212048241683e-47
Scd3	57.1950554055195	-1.2015620549274	0.0866652053119178	215.371017331674	9.24976354387726e-49	2.98371419351508e-47
B3gnt8	163.618898649028	1.14836350915912	0.076715272142122	214.935496913996	1.15116678581499e-48	3.70628544571519e-47
Rpa1	9711.58635907748	-0.351388347337969	0.0250248060388192	214.928570249515	1.15517901541945e-48	3.70628544571519e-47
Zfp697	961.6441581395	0.732498982439204	0.0449984743688693	214.9319996918	1.15319078628998e-48	3.70628544571519e-47
Tktl2	34.7357464751534	-2.9654159837304	0.240518675714561	214.809966819132	1.22609033500658e-48	3.92677324256125e-47
Kcnh4	27.7704106967645	-1.24256075160721	0.0938920182111121	214.620838824381	1.34828163741489e-48	4.31041553779607e-47
Papss1	3190.76043367914	0.698552023039133	0.0432504743565383	214.505080446211	1.42900358211529e-48	4.56035217886794e-47
Kat7	9011.01166249978	-0.348761497766354	0.0245875148664167	214.300870486973	1.58336807687744e-48	5.04399759481295e-47
Rgp1	5673.77833498425	0.207627471094381	0.0138797726622027	213.935537347336	1.90230472581735e-48	6.04926157048479e-47
Mthfd1	10858.6408134205	-0.670028655888268	0.0460882162476747	213.867417298088	1.9685238878733e-48	6.24875680159427e-47
Pla2g1b	325.417177238606	-2.68623848950429	0.189784026346238	212.976219910817	3.08006721032184e-48	9.75989495002159e-47
Gm904	7.78157785194305	-2.20746914118447	0.184825667880003	212.865785874204	3.25575886573666e-48	1.02984189165762e-46
Incenp	7925.65942580603	-0.25427976895284	0.0177048103958666	212.811294300692	3.34610843592507e-48	1.05655730278726e-46
Hells	11387.7531659755	-0.759284201764012	0.0523638520158137	212.509894067717	3.8930785851172e-48	1.227106580388e-46
Emx2	101.660430909361	1.11873241288917	0.077151271655883	212.475808044633	3.96031169729739e-48	1.24610860159699e-46
Gsg1l	17.4579027258291	2.23256182506858	0.200208194855934	212.210630296323	4.52460494743447e-48	1.42116969758734e-46
Fam102b	1991.88298558787	0.951109698301864	0.0574673604609724	211.992926989094	5.04748650910524e-48	1.58263410036368e-46
Il23a	57.9028375346466	-1.32499957249863	0.0935168903270303	211.471103266967	6.5602135766371e-48	2.05335829837672e-46
Prmt5	8883.450599149	-0.462843826792318	0.0318122318459492	211.009900241664	8.27059313362591e-48	2.58420013678712e-46
Timp3	7230.74096578951	1.34506607149288	0.0764280303051726	210.775220746354	9.30542176217609e-48	2.90248242268919e-46
Clcc1	1760.2476014088	0.272460482914496	0.0184166886424659	210.600463161665	1.01592730791585e-47	3.16330837976923e-46
Dppa3	635.837181125921	-2.56597734401148	0.154883058050481	210.418748380193	1.113030850708e-47	3.45965481931506e-46
BC052040	1169.34023938539	-0.34475955068634	0.0247329867350831	210.406155749201	1.1200941583254e-47	3.47558628539206e-46
Ppa2	1625.31824057076	-0.30379432521083	0.0210275719103961	210.385027229815	1.13204616015075e-47	3.50660585186592e-46
Ube2e2	720.161665868745	0.541108392003274	0.0370527698644894	210.163060472755	1.26558318753603e-47	3.91348870145838e-46
Inf2	3463.58185121391	0.684223144856781	0.0459671698555459	210.094904092198	1.30966567329753e-47	4.04283198805357e-46
Prkg1	620.655940434628	2.59390109089785	0.152889207482668	210.059980723882	1.33284522565687e-47	4.10731600037044e-46
Gdf3	1494.47538028743	-2.65313253425933	0.187883092954043	209.912771205646	1.43514794820481e-47	4.41498772745341e-46
Bcas1	95.7648487657214	-1.32239780279131	0.0940854193991214	209.676172133887	1.61627821955149e-47	4.9636900458315e-46
Sparc	57851.6352637584	0.835249223746343	0.0561926035236909	209.300665939757	1.95182941566592e-47	5.98394197777234e-46
Jakmip1	144.5256994678	-1.94083555024446	0.134307716819204	209.199853934802	2.05322501797e-47	6.28405984595425e-46
Abcc4	1700.60860619499	-1.05775373449513	0.0797401987836645	209.130186772013	2.12635723780849e-47	6.49680018059545e-46
Mtrf1	439.845623365609	-0.380603778975756	0.0270080257266705	208.927433862108	2.35435595074444e-47	7.18118605044243e-46
Tpm4	31672.8419846934	0.651145064721132	0.038862315324057	208.757717390094	2.56389598192441e-47	7.7938092264092e-46
Ttyh3	10210.1076570065	0.721460173765937	0.0471714014907487	208.761035189856	2.55962611137822e-47	7.7938092264092e-46
Fam35a	630.970877137152	-0.364683458214732	0.0255914556931927	208.519944485208	2.88919785757504e-47	8.7678110957036e-46
Srpx	93.9811603551521	2.25214524889525	0.184386984452213	208.188530281099	3.41259795513331e-47	1.0338673027925e-45
Ubr7	8322.0377896309	-0.552455412197424	0.0400749174743018	208.120452665306	3.5313303325934e-47	1.06803388726918e-45
Mphosph6	1502.81241017971	-0.374240592326001	0.0269171204764867	207.814258802493	4.11854868168193e-47	1.24353822568965e-45
Ttc28	3325.27816693931	0.894234912916907	0.0617987745527794	207.601091234364	4.58409608788246e-47	1.38177753506171e-45
Atp5b	78942.8887445504	-0.287492174862469	0.0201682873186771	207.385528183771	5.1084141907904e-47	1.53723839784943e-45
Dppa2	1616.89197758841	-2.52820541803493	0.191113442044235	207.178869709338	5.66729570805374e-47	1.70256195182485e-45
Gulo	71.2531537592455	-1.22442727597737	0.0887196245815461	206.247726454729	9.04773692769498e-47	2.71356457856537e-45
Maf	1649.79057624125	2.23968481453072	0.126937902139073	206.154676546223	9.4807469863276e-47	2.83868442737538e-45
Rassf9	28.812228636951	-1.31618713354466	0.0964200350479881	205.626928580591	1.23592720682534e-46	3.69439240906873e-45
Upb1	35.3972703886082	-1.31509662810524	0.0951636733672162	205.46241811586	1.34241881812591e-46	4.0060368557551e-45
Tcf12	11044.3998667901	0.335076816500009	0.0220515300615347	205.073052185266	1.63247203391256e-46	4.86351925717969e-45
Zfp345	534.510449375491	-0.827930540279089	0.0570257668087852	204.998665549362	1.69463679977478e-46	5.04035008357557e-45
Folr1	1574.62342402396	-1.42064996318351	0.120383050954077	204.915300226604	1.76712253408937e-46	5.24724216041272e-45
Sox15	175.21964333112	-1.55066816755595	0.114809380652608	204.890710707804	1.7890893137514e-46	5.30368873423658e-45
Ldhc	53.0844109223904	-2.77789540336861	0.196204428230266	204.886951296843	1.79247172521427e-46	5.3049472593594e-45
Cpxm1	3247.73230882966	0.555451477612007	0.0380019139507777	204.857547930764	1.81914803469396e-46	5.37502800695819e-45
Nt5m	547.730421560279	0.596461219913859	0.0395024889945342	204.800672354707	1.87188057325279e-46	5.52173981600144e-45
Gdpgp1	465.524145234718	-0.420267839961018	0.0298652020116385	204.689920770334	1.97899126760285e-46	5.82811303521464e-45
Gng8	152.993001117442	1.33217713725399	0.0972299205331737	204.582846279132	2.0883695134537e-46	6.14014872521183e-45
Hydin	53.8867987659835	-1.39863863333988	0.11910531501401	204.458367477019	2.22314850868078e-46	6.5257231592782e-45
Cflar	1183.87277564684	0.809061986866587	0.0563288458026324	204.346307191931	2.35190603696853e-46	6.89239130278279e-45
Aicda	8.98378247398402	-2.04982224840766	0.180321995684459	204.261174645141	2.45468565174642e-46	7.1818576124098e-45
Pde3a	1683.49070402559	1.33417929317385	0.0832860476069186	204.23535949217	2.48673070221498e-46	7.26376468146999e-45
Agbl3	172.597090492358	0.830124748087903	0.0587277369447586	204.147120056379	2.59945705681816e-46	7.58069305919249e-45
Nlrp9b	11.5771793666358	-1.99269163164781	0.163598934705712	204.021198622453	2.76922879420509e-46	8.06268156234874e-45
Dtwd2	488.971916416221	-0.648803728102511	0.0456596173805384	203.904186223627	2.93691340783969e-46	8.5370408378614e-45
Dok2	456.769292415705	-1.28273294167304	0.0954179694493573	203.573237219662	3.46820814737534e-46	1.006509921087e-44
Rps6kl1	275.195208319322	-2.13667080185892	0.139863896369343	203.479757111388	3.63498715920322e-46	1.05320669952035e-44
Stk25	6295.65162375398	0.376416949585303	0.0260974850109093	203.30630648837	3.96598080183334e-46	1.14725589807873e-44
Snx33	2505.12146259899	0.908634401506166	0.054517712602387	203.005159345014	4.61384151792706e-46	1.33251606479906e-44
Tet1	8565.45628967121	-1.08883784232263	0.0920032980505722	202.934406538955	4.78080925050136e-46	1.3785179084846e-44
Serpina3m	193.822951304224	-2.75919327998702	0.21749781307181	202.927387862785	4.79769836878766e-46	1.38116725913654e-44
Zfp473	1495.27948969156	-1.29241222252807	0.0857425085870985	202.877715884353	4.91894221939525e-46	1.41380174206496e-44
Epx	9.05089597169921	-2.29721054973509	0.198832734987682	202.748461469588	5.24899329654381e-46	1.50625111637621e-44
Cbx1	9989.05856275026	-0.443332750990477	0.0330294442832098	202.584413884291	5.69997005935254e-46	1.63305052738798e-44
Dnmt3l	3331.98850498347	-2.50087418563005	0.184007263156964	202.414906963689	6.20669708150521e-46	1.7753925383859e-44
Myh3	90.3755596293248	-2.35652889500944	0.179660714227846	202.353956594713	6.39971332310216e-46	1.82768882881906e-44
Dhodh	1759.33950642104	-0.436942397260977	0.0320047896088658	202.244125051545	6.76280541615275e-46	1.92831343622734e-44
Soga1	6237.81463249417	0.479119828204063	0.0319493983582061	202.206924558319	6.890400029383e-46	1.9615765797934e-44
Rec114	235.881472494349	-2.15738238433014	0.163223640550362	202.127293998521	7.17167660405146e-46	2.03841552921811e-44
Pcdhb22	1519.15503974935	1.8658493393019	0.093318780794605	201.981307709539	7.71749918994816e-46	2.1900846198057e-44
Zp3	147.961708988716	-2.65836989149289	0.197106577874662	201.923067001768	7.94667440036388e-46	2.25155774676977e-44
Zfp9	1725.9245604807	1.58333418740002	0.0879597954478555	201.889315678216	8.08258673734472e-46	2.28645415038293e-44
Zfp296	341.846754369304	-1.50545416242306	0.123565076603848	201.714769035433	8.82345546906181e-46	2.4921050998051e-44
Derl1	5520.51052694482	0.200235701919552	0.0135931825897296	201.412497450858	1.02706664744721e-45	2.89629564810782e-44
Setdb1	9887.88103116774	-0.296126860846751	0.0210662922491325	201.379830815617	1.04406365109938e-45	2.93960464402942e-44
Adamts9	10291.8984001153	1.05597978024131	0.0678016539414504	201.267869517304	1.10448202761858e-45	3.10484093500616e-44
Spry1	3833.71293618727	0.862522543326028	0.0595309533249311	201.039956293242	1.23849149263207e-45	3.47611031617467e-44
Usp40	3284.24015013435	0.454480269582525	0.0302775561453311	200.893941932125	1.33277206478457e-45	3.73488546592365e-44
Fanci	2427.10116160395	-0.679523897111147	0.0513212689327106	200.649213246142	1.50716276610946e-45	4.21699909675088e-44
Cacna1c	1143.52409636043	1.77055267280594	0.101877880129341	200.567254794166	1.57052574671457e-45	4.38744225347754e-44
Zbtb4	1269.56835175001	0.905243100025398	0.0631020123042391	200.535962781037	1.59541468966012e-45	4.45004081789336e-44
Slc25a4	18511.3839781045	0.373517581363438	0.0245273338940541	200.487756756662	1.63453072598123e-45	4.55206654821015e-44
L3mbtl2	5430.36553657589	-0.759883676801825	0.0538196603460178	200.433433883616	1.67976072513897e-45	4.67077652796394e-44
Jarid2	9848.43202289258	-0.749097293547981	0.0608299973035938	200.343074666708	1.75778453733843e-45	4.88016496550537e-44
Tmem198b	2004.11237059325	0.55583762716734	0.0352421322761344	200.326978447333	1.77205895518037e-45	4.91219124592889e-44
Tle4	3329.79495121177	-0.791793619486175	0.0616445791631141	200.301906532032	1.79452444072436e-45	4.96678948215915e-44
Pcgf6	2404.57154517021	-0.636864975713174	0.0444144943380928	199.899396593539	2.19677632571888e-45	6.07075245019538e-44
Hsp90aa1	129968.231174242	-0.757021502762415	0.0540998903807242	199.680899500098	2.45169838009668e-45	6.76480160723598e-44
Pzp	13.1172464661671	-2.48109468146611	0.226605963640828	199.622412289643	2.52481968245444e-45	6.95585883330574e-44
Obox6	56.7349595544403	-3.21534337429657	0.282246113195592	199.545808852704	2.62389904545223e-45	7.21773456751315e-44
Tmem26	233.546870965141	2.05444526370568	0.152532146548634	199.357520730632	2.8842729379543e-45	7.92181242606591e-44
Ubac1	3401.47375246201	-0.23647498742674	0.016983777413495	199.218983722819	3.09220841552255e-45	8.47993240556527e-44
Pole	7082.85868028846	-0.485380258611561	0.0351286759669532	199.154806397089	3.19355180515559e-45	8.7444811641932e-44
Irf2	547.193857028146	1.13581816331302	0.0700611142849484	199.115039708445	3.25800788489163e-45	8.90737369139198e-44
Slc2a5	49.9743284516101	-1.30479542811274	0.0976506612073379	198.975050614403	3.49543797086605e-45	9.54196042731851e-44
Bccip	3788.17166915767	-0.501316402866201	0.0359200925940994	198.849812162232	3.72247819127934e-45	1.01462988389962e-43
C230052I12Rik	638.004707176056	-0.450483036154731	0.0326465723586088	198.688014187867	4.03776620088647e-45	1.09873782057497e-43
Gls2	386.416966692922	-1.19669900018765	0.0903953118733362	198.685285590723	4.04330616994414e-45	1.09873782057497e-43
Dut	5650.75476518919	-0.667370374036384	0.0478686226150628	198.636151294545	4.14437632717155e-45	1.12280044452903e-43
Lrrc2	169.716117100651	-1.51963125342833	0.130314621555864	198.637329409733	4.14192360747969e-45	1.12280044452903e-43
Tmem79	209.350858692759	-1.09579814392426	0.0840715285564031	198.591541627615	4.23832585581026e-45	1.14652148150765e-43
Def8	4214.61362065129	-0.454199286615869	0.034152584763679	198.583371010882	4.25576282805201e-45	1.14950461326977e-43
Nat8l	286.406704905871	-1.21950285854546	0.0868683077510989	198.441285330277	4.57072219758843e-45	1.23272034005637e-43
Kmt2e	5550.60376746029	0.665647735600667	0.0459741907802878	198.433032466655	4.58971644052149e-45	1.23598444986116e-43
Foxs1	217.845156657066	3.35499751924722	0.267713135254708	198.301935773122	4.90224753048976e-45	1.31816805786108e-43
Pcid2	3209.46704488563	-0.190557682732411	0.0135694356514776	198.296210381393	4.91637155549743e-45	1.3199868839498e-43
Cep250	5287.79977209759	0.289838342286364	0.0203657884598701	198.233855458871	5.07285580772353e-45	1.35996515562812e-43
Vopp1	3136.6377235188	1.26117793951074	0.0706729109301305	198.222093707839	5.10292643227369e-45	1.3659848591467e-43
Cenpn	1864.56874996408	-0.341632692425078	0.0248244292891878	197.741580202488	6.49655806044361e-45	1.73644960974748e-43
Zfp141	1781.80750311132	-0.636562882186664	0.0479733316959421	197.729726301379	6.53537112859997e-45	1.74422442249167e-43
Casp7	679.9640761623	0.367841261363375	0.0254289665131372	197.630783228956	6.86851868902713e-45	1.8304143044235e-43
Tcfl5	1154.60719254838	-1.11977500883759	0.0792853840148345	197.210785667892	8.4824594934907e-45	2.25716485186581e-43
Cops3	6384.46542637417	-0.292995211522097	0.0210879648397406	197.165575057041	8.67737663258624e-45	2.30561110971014e-43
Epb4.1l4b	358.719099417665	-0.784311610036383	0.0581489051306192	196.923000749998	9.80228814853252e-45	2.60065144887471e-43
Zscan5b	5.66910529334505	-2.19018554044759	0.193241316140582	196.703411453693	1.09458766453525e-44	2.89976805959227e-43
Pdyn	40.990841653443	-1.71446276942168	0.143670465861221	196.699269371065	1.09686838406102e-44	2.90152425783694e-43
C130073F10Rik	7.67669484820801	-1.68734561056467	0.144208899129361	196.618620443472	1.14223477604074e-44	3.01708110578654e-43
Maats1	25.5764425306133	-1.6804118759928	0.129942379554241	196.528230531533	1.19531441709044e-44	3.15264177507604e-43
Slc22a7	61.0551741948774	-2.36544996514352	0.173214369880458	196.516098126685	1.20262422716857e-44	3.16726365848285e-43
Fut1	47.3256295870018	-1.88138408821531	0.143445350488361	196.191387776672	1.4157788948717e-44	3.72316634597125e-43
Sh3rf1	2788.04426364046	0.647902559655032	0.044415010986839	196.107329508576	1.47686427862019e-44	3.87812018112052e-43
Ccdc88c	2009.28466135379	-1.43197451101366	0.0995616109136899	195.807248123319	1.7172425920179e-44	4.50274062687736e-43
Gli1	1344.97173175213	-1.15384396269574	0.0914812003447653	195.777500900617	1.7431061770523e-44	4.5638845672165e-43
Aim2	697.110425835335	-1.59113226507137	0.133895151463991	195.709532268687	1.80367253444059e-44	4.71557826606297e-43
Asns	5384.84621826341	-0.663580166419394	0.0512602945617163	195.571839853861	1.93289616765658e-44	5.04606881614567e-43
Gnpnat1	2002.1840062724	-0.330519986473774	0.0246859887272562	195.058583432372	2.50164493738301e-44	6.5213665627855e-43
Phc2	5101.87896058188	0.599973685906073	0.0408040259661896	195.049279841482	2.51336852733743e-44	6.54241865570346e-43
Nr5a2	605.552465989072	-1.40218960852319	0.123214010141775	194.920009261849	2.68206590867501e-44	6.97142783653425e-43
Iffo1	1501.04812012	0.832119817814622	0.0532876053327505	194.836397766521	2.79716242015739e-44	7.26007351744179e-43
Herc4	4107.7109451745	-0.423019549936468	0.0325755821407125	194.776378748727	2.88281571770983e-44	7.4640113709545e-43
Sdcbp	7675.28116992718	0.552878004868628	0.0360572829269619	194.77552072398	2.88405903544548e-44	7.4640113709545e-43
Slc24a3	263.894442187519	1.52871269282323	0.0943598476165391	194.748223059862	2.92389578208912e-44	7.55620617460638e-43
Gm20661	48.1814585522511	1.50262855161215	0.124923517719837	194.654068456249	3.06557014854958e-44	7.91093534017795e-43
Prdm14	150.235270571494	-2.07176928318174	0.174836668006656	194.433310854029	3.42524861291535e-44	8.82641291273518e-43
Mff	4566.29520317792	0.198514216978005	0.0140436532564999	194.386353040418	3.50704050947695e-44	9.024213993898e-43
Cacfd1	3470.39862619419	0.549491548215511	0.0354144047196219	194.323994848817	3.61868402708384e-44	9.29815157962015e-43
Trim68	514.309128171388	0.629886723363373	0.0410910532683386	194.207920971914	3.83604972744823e-44	9.84256822056996e-43
Adcy4	306.192904540961	1.74107192693422	0.121875205419549	194.132409884482	3.98441761203315e-44	1.02086471245449e-42
Cyp20a1	2250.79282137131	0.218079784467632	0.0152978404346231	194.120441628944	4.00845468024133e-44	1.02555826947401e-42
Camkk2	1612.34106149782	0.415870489244402	0.0296012684763018	193.888065335547	4.50499518130892e-44	1.15095567773184e-42
Fntb	2345.17054314428	-0.471278155460891	0.0378238544338636	193.861324429017	4.56594519572181e-44	1.16486809509631e-42
Armcx2	10496.0903730962	0.508551798688758	0.0348645608789042	193.831958984673	4.63382772711123e-44	1.18050710633153e-42
Gyltl1b	380.326485825407	-1.00888036367832	0.0748309319815753	193.826891805272	4.64564294322603e-44	1.18183838562779e-42
Hsd17b14	350.729814861687	-2.09880670404171	0.180150652899828	193.413951687984	5.71706442983329e-44	1.45234490862691e-42
Slc5a1	53.0292601352767	-1.94539788816344	0.171648087881979	193.35962427268	5.87530642643879e-44	1.49043310831937e-42
St3gal4	836.843605040951	0.500375578761685	0.0360454552342448	193.347877035819	5.91009500142904e-44	1.49714059111059e-42
Cd79b	26.1663590018854	-1.75841467631956	0.157762606527916	193.235214121139	6.25437898246617e-44	1.58211970452089e-42
Espl1	8024.43608854604	-0.464286625343518	0.0336174376900692	193.114894832136	6.64423646436524e-44	1.67837156321677e-42
Prkacb	6113.98992949572	0.313130538347957	0.0215934555783757	193.086734561312	6.73893632240295e-44	1.69989905685368e-42
Cdk14	2290.79137485959	1.05545403693364	0.064730704339485	193.050792635177	6.86176845192832e-44	1.72845248855807e-42
Msh2	7891.41784306778	-0.743084760212074	0.0539435222948604	192.649443861526	8.39527995112653e-44	2.11177203258702e-42
Elavl2	355.78989706167	-1.27156483706958	0.0942393239327131	192.60205196409	8.59763664032111e-44	2.15964444179494e-42
Tmem127	5060.38939792265	0.323770158597995	0.0223237413211689	192.40734970678	9.48146718088686e-44	2.3783232711777e-42
Fmr1nb	217.715748605344	-1.73091858912265	0.136007197595366	192.193485053999	1.0557345011556e-43	2.64449696623263e-42
Taf7	3499.79179709835	-0.853226551108137	0.0601332456086079	192.177776540894	1.06410220570506e-43	2.66173961775737e-42
Glo1	6863.35830567687	-0.325517758359416	0.0237254071543659	192.115351152033	1.09801601919944e-43	2.74274614266601e-42
Selk	2359.24317440162	0.296557265597087	0.0204333108468463	191.828619283019	1.26821460485827e-43	3.16348107623547e-42
Cdc73	5024.245904929	-0.348790653519472	0.025582423308478	191.697507028239	1.3545978220366e-43	3.37426554697588e-42
Tvp23a	708.081066219019	0.835649660571032	0.0552940109236958	191.45497954787	1.530194539383e-43	3.80638544574676e-42
Ndor1	3174.44295423202	-0.351668906337299	0.0260670885971746	191.430296983576	1.54929496710498e-43	3.8485602818598e-42
Atp9b	3965.67538770801	0.229765752032343	0.0163437778355323	191.345977577704	1.61636162062726e-43	4.00960520967494e-42
Ets1	7599.68178156545	1.69942635881805	0.0892601825155001	191.34240487561	1.61926655342827e-43	4.01126320935579e-42
Glt1d1	777.301262430351	-1.90700189499641	0.125997351064951	191.121701028538	1.80922106174005e-43	4.47563858514591e-42
Gfpt1	6727.27572791975	0.470978474586576	0.0326152915866638	191.081059040634	1.8465566699992e-43	4.56170714551455e-42
Fkbp7	518.378189315278	1.31274527777895	0.0925552080888373	190.994093619059	1.92905577348743e-43	4.7589567121729e-42
Mro	32.7585204877113	2.24117743170551	0.214085912637023	190.94618427656	1.97606891375672e-43	4.86824120442676e-42
Slc4a5	571.886060987623	-1.84083152835087	0.133974456874601	190.913193792027	2.00910676652322e-43	4.94284360186474e-42
Rap2a	2694.69373238419	0.596904633228418	0.0404533233470696	190.381015853127	2.62520934020609e-43	6.44974376939675e-42
Ssc4d	378.583522793502	-1.08076845445565	0.0864332225920098	190.333531478013	2.68861522856012e-43	6.59648620030447e-42
Plekhf2	3853.68428871922	-1.08756875284545	0.0762696001438191	190.291787028654	2.74562037366631e-43	6.72714500023297e-42
Cpq	50.5945894245992	1.28055465927811	0.104540740318614	190.23951089596	2.81871494068747e-43	6.89681479689356e-42
Col5a2	10763.7069504017	2.27990953742833	0.138631825585767	190.073910508502	3.06335967796278e-43	7.48519834118018e-42
Gm10221	737.849634123622	-0.393661622512033	0.029215750746804	189.750253649497	3.60450356482585e-43	8.79547910682336e-42
Lrrc31	15.1968503550318	-2.1842723224851	0.208156676377999	188.994551927171	5.26989089944361e-43	1.28417789784675e-41
Gdf6	1140.79645504595	2.34911664324195	0.138158815861891	188.702464818202	6.10323263262782e-43	1.48523035639322e-41
Sepn1	3766.0790676842	0.834598390026187	0.059464916065346	188.312253145473	7.42571302556785e-43	1.80460925628129e-41
Lix1l	3183.620734961	1.30579181518764	0.0849453518724975	188.142751377562	8.08608910072905e-43	1.96243583249764e-41
Pttg1	2295.60530985049	-0.29705187940484	0.0227575935113525	188.116188718038	8.19477196336841e-43	1.98612479950017e-41
Prkaca	6523.62063853861	0.355200423383215	0.0252109932982008	187.962857140768	8.85131167352033e-43	2.1423518875113e-41
Epb4.1l3	4368.98321245462	0.83258866005256	0.0542633320461389	187.786428197157	9.67209369184945e-43	2.33785714775364e-41
Commd3	2012.25771951955	0.591813453829542	0.0418022661285953	187.514013823119	1.1091403027789e-42	2.67731242669442e-41
Atp8b3	110.227611869735	-0.685795826758666	0.0511057025256506	187.413588796744	1.16656413762951e-42	2.81214083446039e-41
Ctnnbip1	1321.40837160124	0.424723147206362	0.0298826509238717	187.374657358008	1.18961688387221e-42	2.86386292781855e-41
Lamp2	9551.54439171924	0.790983512286778	0.0558744651698523	187.115005761135	1.35546319855435e-42	3.25650969543298e-41
Rsph1	155.891203889713	-1.1959490850536	0.0976440755351924	187.113705389278	1.35634945218201e-42	3.25650969543298e-41
Ano4	246.044313685097	1.58432679366849	0.108903412220398	187.025912218809	1.41754380473789e-42	3.39888344090561e-41
Ndst2	1351.51547052942	0.504507042639597	0.0353637950098159	186.823345662506	1.56948121612943e-42	3.75816363301487e-41
Nol9	4111.86736473142	-0.415493904457581	0.0313944186638079	186.771826001174	1.61065579758e-42	3.85161489727963e-41
Mn1	1905.67366390934	1.07007839168697	0.0702925774030481	186.764729546646	1.61641130936419e-42	3.86023126943365e-41
Rpp14	1520.55408479767	-0.324072815548744	0.0249033210261772	186.445404257478	1.89784262334397e-42	4.52630418213752e-41
Srpx2	125.041931191102	3.21574094754919	0.241005285097901	186.429555952117	1.91302161834532e-42	4.55644657702832e-41
Rimbp3	71.8277932580941	-1.31378343225495	0.116417196277803	186.415856579196	1.92624023145678e-42	4.58184596169461e-41
Itga8	3642.81694926244	2.10548614879724	0.147186032120785	186.337470805043	2.00365099465805e-42	4.75966630320424e-41
Oxsr1	4482.73520753223	-0.33529591223541	0.0258380690610274	186.223389394142	2.1219059657603e-42	5.03391316083478e-41
Bnipl	58.5270954289059	-1.59411295590529	0.121406455948188	186.112911327075	2.24307427552187e-42	5.31433779808252e-41
Hus1b	18.4300082812255	-1.55631340597716	0.128857367472123	186.061509430476	2.3017851729543e-42	5.44624235843476e-41
Laptm5	297.989196159586	-1.59408220504313	0.137378423589963	185.968767551028	2.41162935178025e-42	5.69862614284306e-41
Mapk8ip3	9378.14592271624	0.613980121315066	0.0410731027538978	185.709579226661	2.74721259589068e-42	6.48306025096045e-41
Sycp3	92.5710697086204	-2.21593660056694	0.160163525826887	185.677053402899	2.79249753322702e-42	6.58126718244764e-41
Pipox	242.183923868675	-1.59236874418321	0.132826125481147	185.600939810467	2.90140765569275e-42	6.82896933134509e-41
Ttc29	9.86700584674584	-2.25557394843071	0.205299133272932	185.118713877046	3.69727513170745e-42	8.69077712806988e-41
Hrk	160.920675318744	-0.9811555567874	0.0809632308003547	185.1089246307	3.71551346836953e-42	8.72221649937272e-41
Ssr3	21647.6273774297	0.32075188967517	0.0230160862679796	185.004807077402	3.91515144216714e-42	9.17885504774741e-41
Ndn	8831.75155071177	1.24330187770117	0.0734532499485351	184.772521008446	4.40006188498394e-42	1.03022336693456e-40
Tbkbp1	2024.51859635145	0.502695352832167	0.0349036090516573	184.719564907071	4.51876382532169e-42	1.05663662590801e-40
Uchl5	2370.47221852692	-0.508006690133246	0.0370864186154998	184.128663173433	6.0816402227645e-42	1.42023720566772e-40
Olfr222	4.81657624593391	-2.26829051687498	0.199241201118524	184.021673037755	6.41768230719663e-42	1.49676374745867e-40
Marcksl1	15899.9941693999	0.482325409227286	0.0338689768374641	183.907638587513	6.79631749494604e-42	1.583012393141e-40
Dnase1l3	27.6564330321534	-1.23996585190566	0.104374696491085	183.637459233229	7.78499294395148e-42	1.81094485667665e-40
Usp44	233.338076982971	-2.36944611309956	0.172093260696977	183.525734156148	8.23473762302947e-42	1.91308315115328e-40
Mrpl42	2446.8085520717	-0.432929193573057	0.0325007810236592	183.158042532646	9.90658225885065e-42	2.29850650468934e-40
Rnf123	2233.85007008164	0.226626191805275	0.0163236064438541	182.900536860428	1.12756802593996e-41	2.61278198258827e-40
Tet3	7190.99032743022	0.896459671494624	0.056352345123125	182.74397536598	1.21989829418381e-41	2.82308076208859e-40
Zswim8	11352.7031663397	0.806516160253653	0.0519051912537949	182.544246215363	1.34874294513558e-41	3.11722998982044e-40
Dmtn	705.968049636685	-1.40616200161944	0.104728291697806	182.518073991977	1.36660566165601e-41	3.15444949057922e-40
Kif26b	4888.80388007715	2.27081823798294	0.110486594065932	182.125591702263	1.66468520658777e-41	3.83754873780868e-40
Gca	555.194202095128	-0.93103953121158	0.082434835376125	182.006949491479	1.76699344329783e-41	4.068167831264e-40
Fam60a	11261.0599633273	-0.857342786969406	0.061753391355174	181.928439711378	1.8381282323992e-41	4.2265166471897e-40
Gm9776	204.259760475564	0.538932901690165	0.0399500171773147	181.598308313177	2.16996685888728e-41	4.98314412473027e-40
Kcna6	620.572596677288	1.54862510575448	0.0926409975968059	181.50868583253	2.26997157522325e-41	5.20613046056636e-40
Taf5l	4124.35047076497	-0.418142848411366	0.0329192985701283	181.440815897757	2.34875938185932e-41	5.37994885231761e-40
Rbmxl2	481.642961405889	-2.28574228287005	0.181439605929969	181.37932990895	2.4224947765823e-41	5.5417657931127e-40
Pdhb	5370.6586749961	-0.398858867411758	0.0309912539618426	181.299847207556	2.52125315228441e-41	5.76034080079246e-40
Camk2d	3041.02327202704	0.99913947257752	0.0632701205923624	181.124337329919	2.75382282045373e-41	6.28369113038647e-40
Efna2	895.338761677283	0.515826941902174	0.0369012855852224	181.053563437103	2.85356851150454e-41	6.5030179483906e-40
Tmem69	813.367580317791	-0.481499134344832	0.0369219388911292	181.003526793834	2.92626058375338e-41	6.66021365096662e-40
Fam132a	538.696709772993	0.68469333791687	0.0491183205502373	180.919091710149	3.053149511406e-41	6.94020741280946e-40
Ptpn9	6451.55281085321	0.834389214843601	0.0512534877565409	180.658930819986	3.47976894612644e-41	7.89995646187059e-40
Mamld1	256.312264608658	1.28343084854035	0.0971264624137753	180.414935593232	3.93390264393638e-41	8.91966421226283e-40
Exosc5	1962.69468342176	-0.710192966479965	0.0549627751895523	180.115975087089	4.57191655167757e-41	1.03531973932244e-39
Scara3	539.072154459916	1.43020590081354	0.104071648636363	179.960444629237	4.94375413926364e-41	1.11811135545641e-39
Psph	1494.04519652787	-0.479293813597736	0.037774208152052	179.89686401252	5.10433444289928e-41	1.15297529261207e-39
Spire2	374.526126067692	-0.711230062917461	0.0539548407969514	179.793026286408	5.3778813461472e-41	1.21323650242956e-39
Pygo1	1106.94801366293	0.987343382280231	0.0646427574045408	179.749792214509	5.4960545268353e-41	1.23833841631647e-39
Ap3b2	863.417204940831	-1.80725407918281	0.135559155146018	179.710720444019	5.60508308438916e-41	1.26131951215206e-39
Snai2	1110.21509915851	2.07045405000282	0.121849590229029	179.663963010599	5.73840498596e-41	1.28894863336071e-39
Stx12	2891.25674196914	0.402862604771573	0.0297349047653764	179.66263567794	5.74223561781548e-41	1.28894863336071e-39
Il10rb	501.180614518226	1.25482313569104	0.0920486960418684	179.561743874228	6.04101674589263e-41	1.3543204417198e-39
Pou4f1	29.8269006809503	-0.898696748807387	0.0705265485934327	179.538766420719	6.11120732836636e-41	1.36834586060238e-39
Llgl2	3242.85570111598	-0.619302735819159	0.0497873044844148	179.160246904353	7.39221866512428e-41	1.65311024637162e-39
Heg1	4680.61061712487	1.29825001509117	0.0848598409531517	179.077442676473	7.7064578621111e-41	1.72123688364835e-39
Rpp40	1044.99230701415	-0.597950920062453	0.0450602970952328	178.996556676675	8.0263116151767e-41	1.79044650271386e-39
Itpkb	4110.06840588685	1.0235345612161	0.0691565387484943	178.910870610633	8.37963983509702e-41	1.8669421172977e-39
Upp1	1911.6839415892	-2.05746156273522	0.137985629797759	178.80819770793	8.82355882567565e-41	1.96340604886468e-39
Pnp2	67.1137714102828	-1.21268312235506	0.0942650607469263	178.7700827806	8.99427423510241e-41	1.99891336315442e-39
Phf20l1	2961.51563847418	0.472351882147995	0.0324024628343642	178.671843537297	9.44966836463092e-41	2.09752230346108e-39
Erbb3	1491.96607625943	-1.0658579763152	0.0783643058752809	178.537977337504	1.01075575730912e-40	2.24077929633362e-39
Tgfbr2	1957.912800536	1.27037585012522	0.0887341004366787	178.482722316785	1.03922881663888e-40	2.30105787980473e-39
Pcdhb16	355.879779742112	2.1198945437684	0.133818492127185	178.224995580077	1.18300393988946e-40	2.61617455757306e-39
Pramef12	420.182882620975	-1.12940227360247	0.10023569889119	178.219213315643	1.18644814594891e-40	2.62056003664947e-39
Dock7	10129.9382973549	0.605460766499334	0.0408653409190548	178.125592019154	1.2436300938508e-40	2.74348164000173e-39
Eif2b5	8463.0910453998	-0.424581437936909	0.0316721832326237	178.112336010814	1.25194633283435e-40	2.75843457977691e-39
Gng3	877.48303865965	-1.75762126197201	0.129062114189445	177.905027478192	1.38948004118188e-40	3.05770853234318e-39
Spaca6	1911.66493448755	0.700925805717334	0.0496565412333779	177.801193752218	1.46394549371668e-40	3.21763019973146e-39
L2hgdh	1546.29394307551	-0.458858040890265	0.0348770958738762	177.713979538636	1.52956735795988e-40	3.35774670318365e-39
Gsg2	1340.98447992569	-0.562680031437676	0.0424629601635982	177.666021012566	1.56689766978368e-40	3.43549018429954e-39
Rnaseh1	1123.98725951193	-0.397050252963416	0.0299026097541598	177.386807148222	1.80305486089726e-40	3.94844797682445e-39
Whsc1l1	5375.39017290282	0.392052307464457	0.0287343529417529	176.896993906936	2.30655795684266e-40	5.04489231170405e-39
Sult2b1	35.2706645376038	-1.53359452238687	0.127507112567207	176.552765532009	2.74240076146509e-40	5.99085964151967e-39
Ncstn	6648.74386202394	0.281374328104003	0.0208365341633039	176.424994140473	2.9243651484062e-40	6.38059476115149e-39
Smtnl1	71.865341774169	-2.29691197317588	0.206766636135552	176.139351679988	3.37602805896056e-40	7.35711582472147e-39
Fam178b	121.529982445984	-1.74906487382982	0.156852183219715	175.666330865133	4.28251295944361e-40	9.32122207859479e-39
Rfx2	453.655684343375	-0.930878061422882	0.0869315438884427	175.574324022467	4.48528682381634e-40	9.75074171941165e-39
Chmp4c	811.69100500565	-0.999151762918196	0.0741827391734473	175.510356675222	4.631896053222e-40	1.00572706676194e-38
Srcin1	200.89804745732	-0.789166571672448	0.068933524994027	175.443480971839	4.79029785611083e-40	1.03886326540928e-38
Slc28a1	285.211903489354	-1.82124486626178	0.162531045738564	175.289283074618	5.17648528323161e-40	1.12125922167583e-38
Nudt1	1224.83630438307	-0.428435551608174	0.0328696376932117	175.263121296742	5.24503020189487e-40	1.13473602739426e-38
Ptrf	6183.01692833538	1.11691656004319	0.0798386944215513	175.096972561526	5.70204181975972e-40	1.23212192816133e-38
Atn1	9358.98822311556	0.496214492568427	0.0369324527959274	174.95511656093	6.12361778911987e-40	1.32162557217647e-38
Znrf1	3737.50281361375	0.461395793257492	0.0329717123530021	174.763170211746	6.74410636926732e-40	1.45379264101934e-38
Ciz1	3605.85732206616	0.388870672538845	0.0283924963977021	174.717378204884	6.90119487360305e-40	1.48586950850025e-38
Zadh2	2136.64189311067	1.11216244078044	0.0696305686469993	174.302796436944	8.50079813052505e-40	1.82807931020344e-38
Tor1aip1	3119.17880610364	0.489477546855453	0.0348006781249168	174.180483963599	9.04003784612342e-40	1.94171351820627e-38
Nktr	10584.0989309482	0.466796969401855	0.0346933437318353	174.128139895155	9.28113641271985e-40	1.99111461198721e-38
Gna11	5532.11001633976	0.347996596155095	0.0249347927067649	174.056671136239	9.6207415407326e-40	2.0615053707651e-38
Pex2	1332.22362216026	0.476850794013039	0.0336768596655143	173.796597987808	1.09648775123316e-39	2.34671931006763e-38
Terf1	2055.23282342559	-0.592891484142732	0.0452964454422423	173.760154351858	1.11676668206292e-39	2.38727180486275e-38
Dtnbp1	1256.77639597478	0.358375768497896	0.0259501579168854	173.55764721169	1.23647887079458e-39	2.640029589012e-38
Hfe2	33.8976887484303	-1.20624772408132	0.0969396494104492	173.547508687995	1.2427987133702e-39	2.65036800526688e-38
Map7d1	6258.78336785509	0.669964941577764	0.0479016173721844	173.47224477827	1.29073558114218e-39	2.74932810543766e-38
Dnajc7	10435.0578126959	-0.206828844958198	0.0159561006779388	173.466685768185	1.29434868442107e-39	2.75375369574043e-38
Liph	313.776966232099	-1.42053442272976	0.125310984078639	173.455516923001	1.30163852932273e-39	2.76598187481081e-38
Mrm1	669.352327407549	-0.385541615669263	0.0312058592727072	173.231056913913	1.45716688807182e-39	3.09281516420925e-38
Gpr98	299.711497968116	-1.08178691840429	0.0904322951743621	172.938069682359	1.68847294952511e-39	3.57952273637503e-38
Polr3b	3149.33406565056	-0.497562971638876	0.0391312823018021	172.88259997957	1.73623328515799e-39	3.67642785942249e-38
Tcl1	214.901845370485	-2.54393918186773	0.228854983865314	172.808090039091	1.80252069761826e-39	3.81228876318201e-38
Filip1l	2243.50528248951	1.65435318852393	0.111320690875078	172.529641834562	2.07343655519013e-39	4.38010419521024e-38
Gabrp	7.79144242787055	-1.76834666524402	0.167423476985533	172.520397119561	2.08309808653043e-39	4.39533696257922e-38
Tmem40	187.484031324489	-1.7143584942919	0.141656329018938	172.374336151986	2.24185904715028e-39	4.7247640435535e-38
Txnl4a	2401.15958440604	-0.427892824078305	0.0327190859655255	172.288623341532	2.34060101107669e-39	4.92707501568784e-38
Etv6	4296.0286858125	0.391113802203354	0.0278395806716875	172.029296339394	2.66663104712797e-39	5.60680279369756e-38
Arhgef9	627.806752401995	0.958397677947732	0.0715110359713177	171.739353241371	3.08521494707229e-39	6.47931265523904e-38
Evl	3791.13033378219	0.498301305220086	0.0346957047069864	171.451195672327	3.56630570975051e-39	7.4808997548977e-38
Gpatch1	1547.84132320043	-0.22905407479557	0.0175728146552159	171.149599610739	4.15037461523748e-39	8.69590756124816e-38
Zfp709	161.700180516569	-0.571116163221471	0.0460997447105131	171.1244221505	4.20325847897982e-39	8.7964341680867e-38
Svil	3885.60231170175	0.590535139650791	0.0447138740037908	171.009795722926	4.45267256779624e-39	9.30753875331301e-38
Lsg1	4301.29921403721	-0.375883759237861	0.0287397484561625	170.788371741021	4.9771475022344e-39	1.03917509257944e-37
Armc8	2826.8517788162	-0.314505683016468	0.0241821307477958	170.713095855669	5.1691734206407e-39	1.07801308487431e-37
Map3k14	355.554162306653	0.417293987648467	0.0322070955128055	170.616008357979	5.42782089276629e-39	1.13063841709365e-37
Adamts12	994.104936686754	2.07323380710542	0.159799001189878	170.59674347389	5.48066258500033e-39	1.14032115385129e-37
Ptma	75162.3115998658	-0.287266708298752	0.0224956894302181	170.571401177806	5.55095833540132e-39	1.15360878036411e-37
Gart	15768.2865860336	-0.659242645988168	0.0501124533114838	170.460932610349	5.86806596182653e-39	1.2180991090898e-37
Npr2	1198.79389600876	1.25730156441449	0.0952225735842192	170.439132838723	5.93275211345141e-39	1.23010299600868e-37
Mob3b	386.418934736959	-0.549804109915924	0.0435295482318401	170.343344330667	6.22554094288631e-39	1.28931959365665e-37
Slc25a51	5967.79623075043	0.241096108032285	0.0177990519284982	170.333936655103	6.25506461706904e-39	1.29393983745252e-37
Zbtb21	2395.1560959436	-0.235882572305237	0.0183129264354303	170.133539390885	6.91831318524748e-39	1.42949247669831e-37
Rpl7l1	10279.368553917	-0.352704918781509	0.0269328593613808	170.040808556198	7.24858937394822e-39	1.49601208770727e-37
Rab31	2798.45441017913	0.469209296093995	0.0356048596271044	169.783548609299	8.2497692715401e-39	1.70068519408128e-37
AI467606	98.2177884333786	-1.79053335518849	0.149756659702508	169.613218653746	8.9876042631463e-39	1.8506622555629e-37
Nr2c2ap	948.644799866694	-0.564938910428499	0.0452620463649716	169.355576624302	1.02309628839591e-38	2.10426971701612e-37
Gemin6	1506.38542542348	-0.602787862948857	0.0458834409946724	169.131112458988	1.14536253866504e-38	2.35304434489776e-37
Masp1	605.573279425929	2.491183321847	0.147177336918763	169.126833388838	1.14783005885413e-38	2.35541557271726e-37
AI481877	87.4452235449961	-2.09237773701257	0.169913880176626	169.02025738448	1.21103190551569e-38	2.48226939719131e-37
Ghitm	10974.6991746241	-0.23386472267075	0.0189746762448468	168.984094847161	1.23325848027215e-38	2.52494187713254e-37
Dpp8	4843.41716913322	0.358760858649505	0.0262367991906985	168.927839664094	1.26864828743541e-38	2.59443637801072e-37
Bgn	10916.8961597371	2.11564144390953	0.155531079684145	168.753074861043	1.38520200678862e-38	2.82956696944805e-37
Pcdhb21	394.660710065061	2.40970839531099	0.145516708468545	168.739994081589	1.39434487923039e-38	2.84500289067088e-37
Gm9	9.22450983618525	-1.91086060138996	0.169721373236828	168.72170111786	1.4072321337927e-38	2.868035036315e-37
Pcdhb12	26.4873894533974	2.07477014033664	0.186415540466845	168.587401383499	1.50556490459321e-38	3.06496101746643e-37
Lrp11	1212.66175882685	-0.558907380441488	0.045546267793093	168.502615511074	1.57115299106752e-38	3.19485588376372e-37
Mgat5b	262.50693684727	-1.16311811934167	0.091518392278389	168.483199808051	1.58657014048656e-38	3.22255214831558e-37
Mrps27	3070.80113397586	-0.430859527084071	0.0335621761934613	168.443724114638	1.61838413051599e-38	3.28345241864303e-37
Frem1	5179.39450913622	2.37955526082108	0.160820791605056	168.441429011854	1.62025328644351e-38	3.28353024772479e-37
Fam160b1	3908.74249462734	0.266488705215621	0.0200941084931733	168.339501950483	1.70547757808645e-38	3.45234089875627e-37
Uba1	36028.2983054884	-0.163871857344952	0.0127869444115674	168.329314544669	1.71423820914429e-38	3.46616260214237e-37
Zfp951	618.716880187737	-0.50024626639449	0.0390847783200148	168.324297682449	1.71856896985127e-38	3.47100613449127e-37
Ipo8	4079.0720832667	-0.368459339756115	0.0298805307588811	168.230469091819	1.80161199678306e-38	3.63463567629968e-37
Supt6	16040.5361162773	-0.230383519093837	0.0182981895299913	168.161322003095	1.86536835482653e-38	3.75903162290044e-37
Rtp3	37.0521524756763	-1.82587018864948	0.165175999841168	167.923883497894	2.1019723327745e-38	4.23107449924922e-37
Srebf1	9566.78378520402	0.340044408944973	0.0247109102565961	167.570118556508	2.51130070471392e-38	5.04934732500494e-37
Nck2	3547.63683508604	0.694632781944354	0.0496540710384263	167.304293412475	2.87053377012137e-38	5.76517616653155e-37
Ramp1	57.9459476917617	1.19610960268004	0.100469487187764	167.299586172174	2.87733788153861e-38	5.7723775061963e-37
Mtf2	8165.66299361361	-0.450805397110834	0.0358773436316445	167.242463523466	2.96120301577757e-38	5.93398615508053e-37
Ssbp1	2767.98025195057	-0.40042720542869	0.0314706796799001	166.71796411119	3.85510247689922e-38	7.71665880839147e-37
Elmo2	4588.89071331879	0.326528195305375	0.0246064467541562	166.584923372826	4.12189275628879e-38	8.24148791349381e-37
Mak	80.87806651278	-1.23386812250998	0.0978755390990303	166.529861768832	4.23764051557895e-38	8.46348359096975e-37
Usp26	670.067796580651	-1.78685473669265	0.13297523789183	166.411607942589	4.49733311482199e-38	8.9721545510937e-37
Daxx	3639.2136470237	-0.363764905847316	0.0302999544669928	166.351308158395	4.63582216866087e-38	9.23816339943697e-37
Taf1b	1093.327672988	-0.467097437498913	0.0384593456489091	166.328446231062	4.68943660168878e-38	9.3346332354371e-37
Rtel1	4450.42397370262	-0.259501277056413	0.0207981862154826	166.188812949733	5.03062439345791e-38	1.00026883033999e-36
D930048N14Rik	357.474541036544	-1.15173544031675	0.08678140605328	165.797643067699	6.12447804355312e-38	1.21641764907115e-36
Cyth3	3959.25957435156	0.778130998091511	0.0604818402394546	165.759925113938	6.24177713687654e-38	1.23834372732169e-36
Thbs1	17892.1716033406	1.4507106861076	0.0934230159605001	165.561403710386	6.89721562395247e-38	1.36686809077997e-36
Kcnip2	90.3633396675721	-1.29345449439464	0.103707303417388	165.335068749353	7.72885907111535e-38	1.52998992759883e-36
Dhps	1716.45726328578	-0.361102787287575	0.0279712861291154	165.275634650742	7.9633993452424e-38	1.57468100614027e-36
Lrmp	228.137116435029	-1.80494152569324	0.158866605341448	165.220315897881	8.18809076173166e-38	1.61732827986407e-36
Sars2	1385.01304416087	-0.441404914354538	0.0349043680151965	165.044428148616	8.94550283909277e-38	1.76499002661308e-36
Ipo5	34001.6970624144	-0.577123776820918	0.0449810500509942	164.950319294086	9.37913164502217e-38	1.84851347311508e-36
Chrna9	55.7136918815822	-3.2088203704291	0.256119242617319	164.935368375373	9.44993091460452e-38	1.86042273274898e-36
Qprt	381.484332333223	-0.970528311123737	0.0803270931612459	164.811962863971	1.00551005310564e-37	1.97739285114579e-36
Zfp106	21101.2758951271	-0.398405093384454	0.0320392076197628	164.806429800716	1.00831240618825e-37	1.98073198302149e-36
Slc25a26	433.614194316574	-0.413576347732087	0.0339969614565497	164.719694693377	1.05327642599338e-37	2.06679570023974e-36
Cd2bp2	6477.95150116129	-0.249465106896999	0.0198728759372387	164.357087877368	1.26402112339969e-37	2.47761954624845e-36
Zbtb11	2069.90914106331	-0.296776431901685	0.0239832038323145	164.082667447353	1.45111738596895e-37	2.84124348442719e-36
Efcab12	46.2261171337837	-0.954199484455582	0.0790287209482205	163.941039031977	1.55826765985404e-37	3.04771324748989e-36
Kif18a	1704.39200823719	-0.595609811291587	0.0485318125428509	163.932847343673	1.56470179934833e-37	3.05696370057868e-36
Ccdc142	334.97334469576	0.673266222986813	0.0522844678764596	163.779609054424	1.690081015683e-37	3.29832459371868e-36
Tjp3	307.959587415311	-1.14320675353824	0.0928408909517001	163.430220654876	2.01481176830915e-37	3.92778794180702e-36
Pcdhb18	174.521324519882	1.63343131037057	0.117005229849105	163.290419291536	2.16160124674856e-37	4.20937224326117e-36
Camsap3	2158.03406963274	-1.23746357035583	0.0919929269923211	163.249731218503	2.20629893911119e-37	4.29175395585241e-36
Prkce	1368.60242503739	0.773849356768857	0.0583039993928497	163.220114086854	2.2394149074771e-37	4.3514524773133e-36
Bai1	153.037425324657	-0.953105614123574	0.0819761076435336	163.206530341382	2.25476920806202e-37	4.37654607647103e-36
Ctbp2	7804.76706586487	-0.521283489615499	0.0431413544732383	163.146730200835	2.32362565626599e-37	4.50532174541953e-36
Ch25h	49.6843502419844	2.46310373429145	0.223119737003591	163.11579115684	2.36007163137505e-37	4.57104586487165e-36
Crtc3	1827.26743336557	0.831882503007271	0.0616081590239559	163.087828323595	2.39350325358493e-37	4.63079620852705e-36
Sv2c	215.724721192448	1.30280274338749	0.105724725842827	163.046765994109	2.44345656323059e-37	4.72234843335567e-36
Fkbp14	1280.11871749129	1.02141751197914	0.0762754147509227	162.999024168131	2.50284793421256e-37	4.83192440259443e-36
Gcdh	1311.72543931451	-0.28352791836414	0.0232944293174226	162.963939473018	2.54741203786226e-37	4.91267041925372e-36
Prss42	37.7554181848769	-1.74043438853705	0.156362541725851	162.914173115146	2.61198908035777e-37	5.03179636479233e-36
Bmpr2	8705.97343441712	0.686207659221961	0.0484728801306335	162.889287610717	2.64489205836298e-37	5.08971449213949e-36
Zfpm2	1365.06474532757	2.05474299564732	0.131053896520971	162.840352483671	2.71080668404443e-37	5.21096654644554e-36
Ppil1	3961.31894772438	-0.457603352881049	0.0358172983121782	162.64387451099	2.99241781458045e-37	5.74614705615635e-36
Chaf1b	3203.70957678717	-0.318427826689294	0.0251242726484093	162.590041557339	3.07455973688964e-37	5.89756458621558e-36
Vezt	2186.24022747155	0.351128195748003	0.0259160164999727	162.311347206226	3.53727417561916e-37	6.7778859337318e-36
Sptbn2	1055.36675071661	-1.22420233505267	0.0937016006204416	162.267704196112	3.61579150140975e-37	6.9209413636909e-36
Gpx6	9.21054614305952	-1.59648943462656	0.146821132042682	162.154184441881	3.82828294299251e-37	7.31985656530605e-36
Gpr179	66.9455680361533	-0.992196588342277	0.0935479903565611	162.145266436243	3.84549586352404e-37	7.34493805242851e-36
Ttpal	2509.13023915607	0.282168005569115	0.0214925603814963	162.122763685553	3.88927396161677e-37	7.42065196825497e-36
Cnppd1	2335.40823648169	0.38215995393238	0.0289354479047593	161.944358315892	4.25446537632698e-37	8.10880303128846e-36
Vps9d1	1143.99663011117	0.64518810521382	0.0506497612206368	161.712690391632	4.78033327955806e-37	9.1014094871416e-36
Zfp408	1966.42718204715	0.228874374433359	0.0174136504703419	161.598978869153	5.06175628618044e-37	9.62699883273025e-36
Zfp599	680.442535730875	-0.604640101294266	0.0481774812040031	161.580185738413	5.10983714048593e-37	9.70814927061601e-36
Gm6792	52.1929095230645	-2.0169977030918	0.18020475610442	161.57682797204	5.11847571009321e-37	9.71427109635151e-36
Uchl3	1755.74389429618	-0.529104914664933	0.0414087009497964	161.563816648135	5.15208828821841e-37	9.76772763733585e-36
Smad3	6712.41410421941	0.767334018593325	0.0527875706428589	161.541180977129	5.21109067224358e-37	9.86915641042119e-36
Zim1	1262.51481343058	1.6836736202245	0.106919320496753	161.447983211856	5.46122508219326e-37	1.03319696043392e-35
Rabif	2220.88232415807	-0.185715762585145	0.0149384798570197	161.414305365358	5.55453726000138e-37	1.0497431586736e-35
Gstt2	324.261285266599	-1.29924379219684	0.101341279158309	161.235924424143	6.07603168578564e-37	1.14709082404806e-35
Atp6ap1	6208.32988292522	0.230204101213805	0.0175364402450073	161.17140061046	6.27649327322012e-37	1.18368987229446e-35
Ticrr	4262.49636882228	-0.555921886820341	0.0474932073736006	160.579869685559	8.45191623763459e-37	1.59228064834009e-35
Lrriq4	10.5131438734872	-1.89118592826751	0.189594930603807	160.551613267951	8.57291937367594e-37	1.61338204582243e-35
Rnf130	1476.49497906595	0.267951053466564	0.0206207444629963	160.426893048906	9.12805190691109e-37	1.71605462212212e-35
Rangrf	1573.76099122703	-0.827582158352165	0.0644109199183452	160.238668439587	1.00346537882765e-36	1.88451848892921e-35
Morc3	4542.90886695635	-0.375099603190922	0.0312336259814452	160.155846175758	1.04615955273902e-36	1.96264347054124e-35
Olfml3	971.208683395235	1.78083399654906	0.108086980371953	160.056002345032	1.10005021894418e-36	2.06158836747794e-35
Deptor	1315.25843611122	-1.40172587051943	0.125356905303976	160.051602342948	1.10248796496293e-36	2.0640001724019e-35
Lhfpl2	6116.89312304673	1.29807827585773	0.0837189210788974	159.929909124094	1.17209380080593e-36	2.1920231822163e-35
Cbx4	1316.46770201413	1.21718291577413	0.0829713187057323	159.640959610716	1.35548548367438e-36	2.53235751559375e-35
Kif5a	381.208106946382	-0.794423379902962	0.0684421531953265	159.624734385277	1.36659534379874e-36	2.55045655473781e-35
Hira	6579.70812779639	-0.334087924742084	0.0263793993398134	159.513676200887	1.44512431821735e-36	2.69421046228983e-35
Tmem102	128.91207096988	-0.761938687582353	0.0661157427722482	159.414007759039	1.51943458371534e-36	2.82980885347192e-35
Sdk1	896.604222699491	1.21016109753968	0.0807922386519829	159.382983841889	1.54333609833894e-36	2.87134158959635e-35
Kirrel2	323.271252935747	-2.48680396974105	0.198287393825903	159.345215086481	1.57294208388046e-36	2.92339028750218e-35
Cd248	5455.85377271967	2.20440799887845	0.124151854096981	159.047247635867	1.82733016531775e-36	3.39266734109461e-35
Stmn2	909.941053296404	-1.77615553455975	0.162059560060156	158.99092852433	1.87984711913663e-36	3.48656236625806e-35
Asna1	6279.50423681599	-0.361225855213292	0.0286178721134776	158.948555137686	1.92035256337797e-36	3.55800859753966e-35
Prr23a	10.5918058901368	-2.2015719685249	0.197050176252231	158.858037102882	2.00982802255431e-36	3.7199448487628e-35
Farsb	5960.1816762267	-0.457439324314426	0.0361892732452153	158.839083081639	2.02908529968377e-36	3.75171596389984e-35
Tfr2	39.9793974344929	-1.39330346393087	0.136243345450228	158.34643384737	2.59982441825945e-36	4.80204438120321e-35
Ell3	208.385208634516	-1.12556460815912	0.0864331416747425	158.292105212585	2.67186760648618e-36	4.93003554756478e-35
Tex13	17.885236585775	-0.977126213084552	0.0829467184628126	158.258599773774	2.71728976515975e-36	5.00869392992191e-35
Gm3512	249.48485737125	-0.410932655376556	0.0330690154683582	158.041089435505	3.03153587627888e-36	5.5821967085279e-35
Csf1	5060.99936666806	0.984230238177987	0.0670034810179387	157.632125984421	3.72412049802055e-36	6.85047191097422e-35
Gnat2	90.1492125226122	-0.788240816372841	0.0632960368596285	157.605682750276	3.77399900932171e-36	6.93510985985501e-35
Tgfb1i1	4417.52173454811	1.2388590022827	0.0798913209854609	157.533356792285	3.91386291323308e-36	7.18476267644169e-35
Slc25a48	33.4171973372624	-0.913518365570721	0.0786774396440968	157.312444605449	4.37398260575675e-36	8.02120429798029e-35
Farp1	9412.71686564468	0.905874257241359	0.0607995952406681	157.218522527857	4.58564105720098e-36	8.40076326464755e-35
Snx7	467.697346559	0.48671973764344	0.0386168449676901	157.207483408623	4.61118165043531e-36	8.43893294903646e-35
Slc22a15	478.567255754011	0.998838606924311	0.0762172110900403	157.002464484969	5.11224195022036e-36	9.34638729635089e-35
Tpd52	2522.85529799322	-0.721575881410946	0.063888819052776	156.929311939356	5.30391093368739e-36	9.68692898123049e-35
Rhbdl1	113.062346680091	1.02682436568218	0.0780213547835616	156.812621907447	5.62463922895877e-36	1.02622486847788e-34
Itpk1	1830.28439005354	-0.912700502235051	0.0813168562248288	156.702852608871	5.94402938681484e-36	1.08339600663134e-34
St8sia3	339.086979794143	-2.42926207194613	0.178284592613581	156.626668911115	6.1762990528402e-36	1.12458805596639e-34
Cd93	1553.69329727284	3.10556893521982	0.199554194021157	156.605832243995	6.24139218904167e-36	1.13528771714465e-34
Serinc1	11120.289299172	0.397159359003812	0.0297534633404206	156.523976172192	6.50381856368385e-36	1.18182356575147e-34
Arid1b	5420.89614860616	0.264924771775156	0.0206818894745056	156.444798331104	6.76815315389727e-36	1.22861160744077e-34
Tfap2c	1630.52572668696	-1.22000658390104	0.10986419764939	156.395590379215	6.9378197734139e-36	1.2581374887379e-34
Urb2	5533.54945543513	-0.49416837265944	0.0397278722646654	156.387075838833	6.96760622526862e-36	1.2622628045474e-34
Bag4	3067.07147091172	-0.439047618526168	0.0347463264519271	156.320701182338	7.20423235180763e-36	1.30381339283219e-34
Pex7	813.706102012587	-0.385049984785693	0.0315888572522628	156.240607706885	7.50049101773759e-36	1.3560615564831e-34
Oas1g	59.4658755066431	-1.51309358310909	0.143896875449733	155.997519218636	8.4763641232462e-36	1.53095257351884e-34
Hpn	422.004292865238	-0.919418277279411	0.0736798874832229	155.904441432221	8.88278560569312e-36	1.60274406275761e-34
Mthfd1l	4697.05507085257	-0.524288911859759	0.0420037254875036	155.741837387578	9.64010972976529e-36	1.73764188948081e-34
Gbx2	226.727181410202	-1.46275472397478	0.132196876435335	155.737272926056	9.66227563832515e-36	1.7398886904956e-34
Eprs	21247.7016987771	-0.301598454323768	0.024626031205227	155.725399156119	9.72017601459538e-36	1.74855924595555e-34
Hgfac	21.9395367770736	1.52478732625812	0.147469208187207	155.4989213938	1.08934451050415e-35	1.95765468896713e-34
Slc6a15	371.837897009909	-1.27108729910159	0.0999837454221078	155.342873057421	1.17832751625135e-35	2.11544584624303e-34
Selo	706.813529639675	0.606744768055485	0.0458116679978295	155.322160272324	1.19067253966491e-35	2.13547119988901e-34
Msantd2	2038.32992895159	-0.198351778633711	0.0164750974982648	155.20601866073	1.26232903629485e-35	2.26172540119361e-34
Pou2f3	131.762716801348	-1.76628329751115	0.14844111245483	155.170950545788	1.28480131527338e-35	2.29969177539203e-34
Plch1	516.915835046394	-1.1941921444302	0.0991661818444546	154.98451615892	1.41116396041502e-35	2.52335250548788e-34
Selt	8417.89969227416	-0.196839509124686	0.015901610529296	154.93732488845	1.44507448439513e-35	2.58141542605843e-34
Tdrd12	388.737440242563	-2.3450684617799	0.204987953663288	154.828885102214	1.52611676710609e-35	2.72347305652217e-34
Lmx1b	125.372444802164	-1.25362845169972	0.118307669051195	154.77098141766	1.57123663712587e-35	2.80120567463743e-34
AI747448	5.45718088061851	-1.90578100852695	0.183196286100834	154.605457558296	1.70770988809011e-35	3.04148727337598e-34
Fyn	2871.95720645019	0.547414235654716	0.0427778330623712	154.599738322578	1.71263155515295e-35	3.04722687913375e-34
Zbbx	27.0670962905509	-1.49383940278608	0.126421330830648	154.529581660831	1.77417148142035e-35	3.15359420409059e-34
Lap3	7708.60300681337	-0.371422350389197	0.0308358645920961	154.461880407738	1.83565345560197e-35	3.25964799269519e-34
Pabpc6	10.8814693001605	-2.69494144156421	0.252880024177119	154.459193211223	1.83813728265229e-35	3.26083008549643e-34
Eif3l	18741.1409723574	-0.340599687972053	0.0272742453229677	154.4088869633	1.8852617398175e-35	3.34112344897499e-34
Ptpn3	1480.09522284584	-0.881521046109826	0.0780184566963249	154.228636634576	2.06425319964948e-35	3.65472666690162e-34
Vgll4	2720.58930243784	0.664457258073774	0.0468954177104189	154.066671133927	2.23953894782078e-35	3.96115690622936e-34
Slc7a7	2560.10406899923	-1.72473051293758	0.136452006994121	154.030281881902	2.28092546812205e-35	4.03038406608561e-34
Olig2	251.576266232748	-2.51904890353808	0.188842006914158	153.951510586832	2.37315302780133e-35	4.18922239700953e-34
Hspa12b	1574.28553449045	1.52502009937807	0.0904196025851482	153.826128095951	2.52770798607039e-35	4.45766398526769e-34
Inhbe	11.3189684989055	-1.9993222331508	0.204960449535751	153.792885724464	2.57034683592464e-35	4.52840574678864e-34
Pofut2	5611.1407453935	0.491417373750001	0.0396518605959825	153.638543736115	2.77793417114159e-35	4.88932770946264e-34
Znrd1	1390.07505090045	-0.301327491583643	0.0249384287805457	153.600801976238	2.83119736529349e-35	4.97818870064105e-34
Ndufs1	6909.87264273761	-0.240438961461908	0.019906441425633	153.542336766654	2.91573016532355e-35	5.12180416406247e-34
Hal	183.612170738703	-2.18219748002613	0.222935350830017	153.405530888684	3.12352847074926e-35	5.48145627425518e-34
Dennd2a	7252.55148033245	0.415022780791067	0.0320763916020113	153.389443798008	3.14891705554802e-35	5.52060873814797e-34
Acer2	1703.60193461978	-0.475018892800767	0.0412502921387113	153.210247720802	3.44606746429867e-35	6.03566601290982e-34
Stx17	1250.95883635307	0.509247879567379	0.0408696971052347	152.989696498712	3.85056732887251e-35	6.73755366276375e-34
Zfp319	1976.29372680478	0.544944123569091	0.0405759872098048	152.928396651249	3.97119978129802e-35	6.94185848709356e-34
Dusp23	100.84183077514	0.917794231825021	0.0749632087851351	152.865883342839	4.09811353266546e-35	7.15673478172882e-34
Extl2	1492.34758451256	0.334719495216016	0.0253433060481002	152.829452164303	4.17393821916551e-35	7.28206050201688e-34
Clgn	166.969498331958	-1.42958134015967	0.131321089428371	152.789571119055	4.25855273044587e-35	7.42246289801231e-34
Fcho1	198.91760944848	-0.676194040515334	0.0597778254392505	152.688577400328	4.48058062637664e-35	7.80186539165681e-34
Ubxn2a	1289.70510657101	-0.629734917246033	0.059433642151576	152.537259653911	4.83509597264732e-35	8.41100351788843e-34
Pcdhb13	27.2392453207614	2.24216382029131	0.202030961839233	152.528148747603	4.85731549250047e-35	8.44146834864302e-34
Stradb	672.505694452844	0.370475698652656	0.0296043832216341	152.484553944503	4.96505527885017e-35	8.62035492993009e-34
Klk13	19.2675501780145	-1.69656004940287	0.148016539352491	152.421740824691	5.12450728559836e-35	8.88859169895615e-34
Zyg11a	299.892232101087	-1.91735533962171	0.141213639773211	152.403211066317	5.17251626775986e-35	8.96319606398773e-34
Elmo1	1166.37482390808	-0.960408289383812	0.0777257086687297	152.350677261574	5.31108617687841e-35	9.19443345389135e-34
Krt42	83.6452791464061	-2.30755185983248	0.225150458433152	152.245554476397	5.59961861844023e-35	9.68458629910564e-34
Atp7a	2680.37635604712	0.68670964374668	0.0538909092181402	152.118529542252	5.96926014641754e-35	1.03139384129093e-33
Casp6	1886.16124566316	0.717511573757	0.0511732458930517	152.101140569862	6.02172587619263e-35	1.03945768613585e-33
Tbcd	4873.7607996961	-0.283099714440295	0.0230471050316174	152.057226733037	6.15628410660612e-35	1.06166303319212e-33
Mcmdc2	41.5486705694927	-0.991747505726258	0.0834323934276847	152.053137425406	6.1689663490661e-35	1.06282816013929e-33
Gm10451	263.492139757814	-1.26570420837457	0.108229518216796	151.987848459972	6.37502351088482e-35	1.09727492003569e-33
Bzrap1	122.29425304543	-1.11161700282785	0.0909188002032916	151.912317129163	6.62200911599904e-35	1.13869351385851e-33
Qsox1	3436.58543950876	0.791616437870222	0.0634259955772719	151.846979934696	6.84336633495765e-35	1.17563003081863e-33
Zfp808	729.98888562006	-0.528786471648027	0.0465391494920157	151.73327719839	7.24637172881922e-35	1.24367154982175e-33
Gid8	2916.45113444122	-0.323361791614617	0.0277505710886481	151.645072750584	7.57527871089825e-35	1.29887785544895e-33
Chfr	3779.7563676026	-0.349992245635703	0.0286751774868705	151.472710093463	8.26172032681894e-35	1.41522401204869e-33
Gpat2	621.898611764265	-1.03997852061762	0.0813592832250549	151.407428059701	8.53765718124992e-35	1.46109619795532e-33
Nlrp4c	34.9804117988502	-2.62637785988031	0.231632509447384	151.244911310454	9.26528955575076e-35	1.58410837161477e-33
Dazl	138.441683129282	-1.86918950529166	0.178493706844695	151.240288372395	9.28687087062864e-35	1.58628599109262e-33
Zscan10	2970.22206450323	-2.471286375415	0.164816467984717	151.16284593266	9.65596344231489e-35	1.64776122110293e-33
Hcn2	206.11432131033	-0.783466224297714	0.0707405327343924	151.058826156436	1.01749148019033e-34	1.73466822216859e-33
Lama5	14026.3878695722	-0.931932761947187	0.0779352432931727	150.900544540703	1.10185875429891e-34	1.87671764086903e-33
Sema6d	2573.1723250019	2.38465240474992	0.13210271534304	150.814214562708	1.15078690893506e-34	1.95819385310724e-33
Hnrnpc	24038.6451082827	-0.284720065926941	0.0232868147348448	150.640242293465	1.25608759384549e-34	2.13534890953733e-33
Haus1	1219.41669264108	-0.444199502137204	0.0374364187876652	150.368338743321	1.44029112907844e-34	2.44617626894147e-33
Rab11b	7532.85986540721	0.244078546880708	0.0193919102578569	150.337184803779	1.46305176515211e-34	2.48248187398326e-33
Lamb1	31900.2868593503	0.527516425192879	0.0421474927928696	150.198748326948	1.56862186126947e-34	2.65909575442986e-33
Rimbp2	214.040491092182	-1.49097556954689	0.114818558755384	150.182975388551	1.58112361070245e-34	2.67775750311128e-33
Senp7	1311.46968434605	0.740030815185066	0.056279769763989	150.127235470752	1.62610716046867e-34	2.75134263424581e-33
Camk2b	489.196928504673	-1.09589555423017	0.098951332783659	150.037026079756	1.70163620981289e-34	2.87642275428785e-33
Sec1	43.1153235103562	-1.43813049630709	0.136848839601559	149.959421933169	1.7694126969132e-34	2.98817483231056e-33
Fiz1	3894.48696460745	-0.345692527986207	0.0287767448518002	149.838181932109	1.88074291152704e-34	3.17320076371001e-33
Fat4	2671.52060084183	2.55363480623353	0.139703552740714	149.815626058336	1.90221519976615e-34	3.20641255712461e-33
Cbx7	3215.47041594584	-1.40555348809173	0.125694700848949	149.712095547654	2.00396062317566e-34	3.3747449555545e-33
Tfb1m	584.935456994356	-0.586920190125892	0.050485757808571	149.579390992695	2.14237594956934e-34	3.60445709714128e-33
Sqrdl	111.909787537037	1.06545254934316	0.09130233544276	149.513260718015	2.21488137677446e-34	3.72295196742736e-33
Pja2	6148.53921118665	0.635449668767288	0.0490854435285924	149.310238579682	2.4531686548867e-34	4.11962357915664e-33
Iffo2	2956.20234618145	0.559939805718555	0.0452865367135728	149.228843558965	2.55575361181935e-34	4.2878803580898e-33
Mid2	599.201605408775	1.10390322145346	0.0746200746730671	149.218655696134	2.56889221331538e-34	4.30589549960853e-33
Ip6k2	3698.56260997653	0.398622974817768	0.0319520708278482	149.193641542648	2.60143853249748e-34	4.35637722505531e-33
Ccnb1	12076.6234485407	-0.406121908539211	0.0331070245224879	149.169527646422	2.63320383651102e-34	4.40545809774488e-33
Mvb12b	2423.58208325773	0.659080060642195	0.0478315779493357	149.100153253792	2.72677082176091e-34	4.55774787402441e-33
Ccnb1ip1	191.905503048735	-1.1682298848565	0.0979343779658152	149.006501711524	2.85837678210463e-34	4.77327631164307e-33
Dexi	560.508543769022	0.605921858715589	0.0482449006070001	148.975796008562	2.90289484899288e-34	4.84310875504069e-33
Trh	6516.91069319263	-2.55170681931879	0.198533457932807	148.876333813849	3.0519146589977e-34	5.08699715698176e-33
Aph1a	6142.33912355693	0.23200317267659	0.0189445308328101	148.872657522419	3.05756694235599e-34	5.09168645414621e-33
Fbxo22	3279.04429819446	-0.398235989076191	0.0333982535835589	148.860411373046	3.07647097860663e-34	5.11841437860018e-33
Plcl2	876.81309996673	0.436636348570296	0.033253171903928	148.597755965596	3.51128604128755e-34	5.83641474981391e-33
Haus4	1579.35226986381	-0.313803010948226	0.0274171556565735	148.389978360698	3.89838226339595e-34	6.46985244974353e-33
Surf4	16514.2216819357	0.480755688962132	0.0367827379927234	148.389364124443	3.8995876767063e-34	6.46985244974353e-33
Akr1b3	6957.46164133484	-0.475302518826734	0.0402493427975171	148.138621662207	4.42414309802997e-34	7.33336473781586e-33
Comt	1948.96966622753	0.510899697682613	0.0408950442784761	148.112586948647	4.48249897782307e-34	7.42323353344937e-33
Toe1	2103.85819277955	-0.339809335451173	0.0280106151824778	148.064360146475	4.59263899017754e-34	7.59861441778913e-33
Lama2	167.186971522374	2.12966493048509	0.19073446062537	148.050417265158	4.62498308378646e-34	7.63803605964182e-33
Unc5cl	39.4632529562195	-1.4169900338061	0.133615115627232	148.051995378626	4.62131084125607e-34	7.63803605964182e-33
Plgrkt	730.456442364273	0.561572159104023	0.0438483144490761	148.047654448607	4.63141913803736e-34	7.64162854100277e-33
Hmgxb4	5087.80115429922	-0.545598948937063	0.0492292276140231	148.034924535374	4.66118971576743e-34	7.68367992208538e-33
Slc17a7	108.590893736047	-0.951193001908073	0.0848324917723092	147.942986227271	4.88195832859096e-34	8.04021328037455e-33
Slc30a4	2485.55463218352	0.516271500114843	0.039414285069114	147.916815249126	4.9466927661411e-34	8.13935181291198e-33
Gm13251	1321.99543626486	-0.756480664056178	0.0721389864219006	147.605304503025	5.78642637144775e-34	9.51233336131213e-33
Adamts5	456.285205927065	1.86197400476197	0.143144282638228	147.568773421453	5.89380956002762e-34	9.67998850358017e-33
Vps37c	1422.1781678651	0.316598466060269	0.0253370350405855	147.551246703498	5.94603458718678e-34	9.75682802572689e-33
Abcb1a	183.794971397458	-1.32705483810461	0.134265114395198	147.518119265591	6.04601306686927e-34	9.91181392635287e-33
Col6a1	13439.0696326524	2.10972439117148	0.167823654046612	147.487923653888	6.13860720184207e-34	1.00544219328801e-32
Tulp4	10926.8226969449	0.463348379650886	0.036791851437247	147.466454940861	6.20530185295724e-34	1.01543876581011e-32
Rhobtb3	4589.82970374845	0.724703298151485	0.0522284954790054	147.418120033965	6.35812344103968e-34	1.03949812137691e-32
Stim2	1672.41319147412	0.234545975896941	0.0190216930478399	147.396038726659	6.42918542508505e-34	1.05015883969855e-32
En2	60.4301861241222	-1.21794997319597	0.115636859918289	147.378692519873	6.4855655508918e-34	1.05840416883753e-32
Rest	10593.5457418802	-0.502149091130205	0.0472342309789992	147.36104969428	6.54341701733317e-34	1.06687440187155e-32
Nexn	1426.41538004658	1.11613713018659	0.07720238319937	147.354905398879	6.56368531358517e-34	1.0692070490386e-32
Dus1l	3272.00567873078	-0.333906173819069	0.0274696323622457	147.349235416468	6.58244468431729e-34	1.07128988578249e-32
Ephb3	3354.39796155822	0.588920103211514	0.0464950660433216	147.24969580872	6.92064833486229e-34	1.12531122289896e-32
Zfp566	715.171705953923	-0.555078862227437	0.045200713520446	147.242758792572	6.94485577714058e-34	1.1282245322737e-32
Timeless	5545.79227925238	-0.376163980905552	0.0325437354733136	147.217297684812	7.03443302573909e-34	1.14174259110073e-32
Heatr2	2731.59219554196	-0.456137939505823	0.0373579281722223	147.158328239519	7.24636166175795e-34	1.1750768210093e-32
Pkp3	322.93195307075	-1.02031118016359	0.0904692173604326	146.738564710526	8.95122798289985e-34	1.45022830960532e-32
App	12199.2871576061	1.07130353594125	0.0872215704855253	146.548713099519	9.84885608091076e-34	1.59421691165284e-32
Inpp5d	863.427536091615	-1.92581823648515	0.180848036826555	146.458171973463	1.03081083407818e-33	1.66705070416521e-32
Sox2	2824.06479035266	-1.91495109941096	0.169914285651432	146.422571309799	1.04944976056968e-33	1.69566499601956e-32
Prss45	12.6750185773813	-2.71287498216621	0.251680531340007	146.419797955937	1.05091583888239e-33	1.69650545187719e-32
Tgfb2	3881.73728604035	2.1824071623589	0.11964935124163	146.308911296201	1.11124292058291e-33	1.79227893710922e-32
Synpo	5825.66127085854	1.97903913428651	0.139604067914291	146.224795799718	1.15930492494017e-33	1.86811624697233e-32
Edn1	579.656078467381	1.19154746869802	0.0907988361481723	146.142163849612	1.20854298336557e-33	1.94571080849745e-32
Hmgn3	647.583515156398	0.679901790870056	0.054731723337479	146.122145107571	1.22078298946386e-33	1.96365407318693e-32
Rcbtb2	4137.0501080474	0.371169570077024	0.0282527222838912	146.009762095443	1.29183483100291e-33	2.0760804385338e-32
Foxr1	10.5993880720851	-1.88677449840911	0.17620709360868	145.743770936029	1.47691986076858e-33	2.37140176391088e-32
Ilk	11469.5224979288	0.664344181096145	0.0483585935514279	145.738277780008	1.48100945196209e-33	2.37584119149733e-32
G3bp1	24788.4233439933	-0.282039431229375	0.0234491389492714	145.680762868587	1.52451467608796e-33	2.44344689147789e-32
Cdc16	8716.67092611006	0.277950642567076	0.0218694960588543	145.479916975612	1.68670969509082e-33	2.7009944983441e-32
I830012O16Rik	12.8072236563183	2.19649446398274	0.220981422428922	145.421678185839	1.73689083494755e-33	2.7788703947176e-32
Serbp1	34389.369341264	-0.409148452606977	0.0335396657433547	145.370782590465	1.78196578967694e-33	2.84844531531692e-32
Hck	408.87300900445	-1.89796356274455	0.182318585802874	145.301930072103	1.84481151146777e-33	2.94593434405025e-32
Rasa3	3767.47452372787	1.11004327710171	0.0815520136507112	145.300393199769	1.84623931012684e-33	2.94593434405025e-32
Neil2	144.993709967506	-0.61219433507245	0.0553927566740324	145.121543220386	2.02017345970804e-33	3.2206054222101e-32
Itpripl2	5910.80355699041	1.22904162626533	0.0874498614906056	145.116311504149	2.02550088852009e-33	3.22623076692787e-32
Ccdc43	2369.07686906469	-0.397125900449966	0.033654913663795	145.06211544173	2.0815219472317e-33	3.31251962055019e-32
Ruvbl2	9636.36594100447	-0.470629157948986	0.0385370137772361	145.048227646658	2.09612512442216e-33	3.33280178249214e-32
Wdr13	2175.32989957397	0.562523316918328	0.0458703766714012	144.869624624943	2.29331827903976e-33	3.64310569836829e-32
Eif2a	4567.626445025	-0.366688343906874	0.0316758023775465	144.728950662314	2.46161108076024e-33	3.90699068437478e-32
Tgfb3	1943.82831014739	2.03918395256776	0.153516730654249	144.720792627493	2.47174127480838e-33	3.91960033277527e-32
Coro1a	136.226359975546	-1.16535033030043	0.0985371462916189	144.643381540343	2.56996520610309e-33	4.07176024482853e-32
Mprip	19540.5709702257	0.391221230859004	0.0320412443984845	144.631022159131	2.58600497726649e-33	4.09355686383712e-32
Stmn3	73.6182389342333	-1.34781223976597	0.116035043169137	144.578736971167	2.65497481109455e-33	4.19902762230871e-32
BC034090	2202.57371063915	0.728910369593072	0.0511042513552025	144.483661740149	2.78513762963261e-33	4.40100822797011e-32
Magee1	1618.16576869772	1.07246654129054	0.0769771759910795	144.336481704949	2.99933342901494e-33	4.73530326138934e-32
Prpf6	7029.97244767421	-0.118550791606801	0.00990487199852935	144.290685008655	3.06928601492669e-33	4.84148150199738e-32
Mroh6	49.9423170017591	-1.11254631472246	0.105838580764359	144.278638862471	3.08795550803207e-33	4.86665044257954e-32
Lims1	7126.38636345737	0.246502764999778	0.0201585009471592	144.248281171675	3.13551010898424e-33	4.9372584551916e-32
Gata6	7534.56463377838	1.94531869697563	0.112646148998366	144.145359162028	3.30225303582839e-33	5.19525510505107e-32
Mtcl1	4789.95189986161	-0.681738448399527	0.0561531003082166	144.094505265117	3.38788551085255e-33	5.32530470088874e-32
Lama4	3167.72556951337	1.77371357875463	0.131057503374362	144.042272522745	3.47815228096648e-33	5.4624046549154e-32
Izumo1	25.283293372495	-0.707589243198177	0.0605076876229454	143.902777052497	3.7311887348857e-33	5.85466928785433e-32
Phc3	3265.23658741495	0.489219731586635	0.0401160231883778	143.829993183848	3.87044067141034e-33	6.06786306308954e-32
Dsel	1174.85068727998	0.437596182991582	0.036574941394044	143.670150902262	4.19476787075792e-33	6.57058181327889e-32
Arhgef40	10647.1726908126	1.32371717566132	0.0840425146765091	143.624945454406	4.29132678007585e-33	6.71596385695117e-32
Nmnat2	408.105354649706	-1.20133467436426	0.112957422225504	143.586607641241	4.37495638172982e-33	6.84087556288792e-32
Dmrtc1c1	14.1023796885738	-2.74860639838816	0.276085839476488	143.581660464541	4.38586615738418e-33	6.85196076068687e-32
Col16a1	2391.39292982661	1.88825962618688	0.142682914956146	143.479149388958	4.61815357526648e-33	7.20858001500473e-32
Polr3a	3070.66296788277	-0.287058852033952	0.0238682898962555	143.465377102133	4.65028477215341e-33	7.2524223816149e-32
Gm7325	147.907750389539	-1.9773817365434	0.19856592510442	143.44254470157	4.70404683781421e-33	7.32989400835776e-32
Slc35f5	2513.27251640689	0.595408560802447	0.0445856816858485	143.407853611173	4.78692393418308e-33	7.45255909371298e-32
Cpa1	16.5118161268857	2.38013402545255	0.258879187883892	143.379670216378	4.85532803140841e-33	7.55249854668775e-32
Ppp1r3d	527.598559550297	1.52026153562676	0.110742369742909	143.348383938032	4.93240869302722e-33	7.66574955887722e-32
Rgmb	680.543748663957	0.371152121231097	0.03030836988062	143.182721548354	5.3614207465041e-33	8.32528840593515e-32
Rrp1b	7552.82733900549	-0.597556366517957	0.049106887160106	143.034309394923	5.77735869886805e-33	8.96340209897911e-32
Ogfod1	2086.98696196218	-0.30573361178702	0.0268557769528567	142.932460209027	6.08132463625994e-33	9.42684160339862e-32
Cgn	2160.30593197765	-0.7263074603626	0.0595284456110027	142.900142139246	6.18108060746083e-33	9.57320213253973e-32
Shisa9	60.6438203502475	1.32721552599464	0.114610092127707	142.806113850453	6.48072191126045e-33	1.00286235960704e-31
Zfhx4	1111.70080663607	1.63142961161344	0.118991759686511	142.757272457847	6.64205448343661e-33	1.02694178586582e-31
Ephb4	8371.38326356559	0.528993986252973	0.0400876758311582	142.627422032128	7.0907801890673e-33	1.09537590603723e-31
Ccm2	3454.02635881053	0.26641540377774	0.0215081339375627	142.606194625126	7.16696655909707e-33	1.10619229980556e-31
Tada2a	2404.14349709781	-0.435913053222624	0.0378875399937454	142.573598226382	7.28555369748448e-33	1.12352885266022e-31
Il2rg	205.007487752414	-0.863937536309344	0.080101831621915	142.545655664516	7.38877086377149e-33	1.13846740070225e-31
Mdn1	19080.7612820621	-0.672499892659831	0.0559262364260887	142.431003729882	7.82782134012941e-33	1.20508133678301e-31
Nrep	5098.37098256146	1.33188900652608	0.109608659086546	142.277431758444	8.45706585335862e-33	1.30083598696387e-31
Epcam	3754.77603610625	-1.69460887170693	0.128051614655472	142.187075854425	8.85067349831116e-33	1.3602127608587e-31
Gm17657	5.87088630811866	-2.30540072098134	0.236539593847106	142.115009905838	9.17769944917856e-33	1.40926403785118e-31
Sec22b	4252.48172969401	0.314550235281977	0.0262452383497191	142.107131088783	9.21417740931164e-33	1.41365501998293e-31
Cttn	19165.1368393656	0.442208476690694	0.0340580538546935	142.068140156481	9.39684624823673e-33	1.44044818343697e-31
Nrg4	156.700616107216	-0.665162648807046	0.0617970993881777	142.05567951331	9.45598343331584e-33	1.44827551559795e-31
Uri1	3984.13840682322	-0.341305065059138	0.0301034645539989	142.004551940447	9.7025528759035e-33	1.48477206339018e-31
Slc7a3	3910.80971569815	-1.67651349740433	0.152743087532442	141.984071037993	9.80311921382046e-33	1.498882720374e-31
Mobp	45.894170437819	-1.65438843625992	0.178237302254513	141.935412871884	1.00462431808366e-32	1.53474762732797e-31
Bend3	5892.25746510037	-0.776181012621823	0.0657001659485184	141.854267719021	1.04651780244832e-32	1.59738696058813e-31
Dmxl2	1575.70741443813	-0.348385343522982	0.0312739853628243	141.746882133569	1.10465664199299e-32	1.68469531242723e-31
Mast1	107.270170681714	-1.04156038249546	0.09028084990776	141.64536926752	1.16258306350589e-32	1.77153162650622e-31
Mmachc	1579.73978431234	-0.463875656521543	0.038893604166916	141.612170248239	1.18217909117579e-32	1.79986264857706e-31
Ppapdc1b	1158.21724600303	0.700422107913377	0.0561359245585624	141.524019180759	1.23582905442517e-32	1.8799486082371e-31
Stub1	6392.06379965316	0.177047999654329	0.0144751936720394	141.47867136065	1.26437003671193e-32	1.92173530579903e-31
Pnma2	914.118869604544	-0.745898275787045	0.0632972549392983	141.375797526786	1.33158458300235e-32	2.02218200644768e-31
Syce2	974.274872770781	-0.613364378207101	0.0525527758375368	141.357811546164	1.34369782471772e-32	2.03885114097397e-31
Tmem64	3408.07878156049	0.600581951827863	0.0460111776111552	141.295820719924	1.38629831923823e-32	2.10171262515112e-31
Sart3	7167.85788842458	-0.287590843979764	0.0244812831967903	141.1134028841	1.51965468281989e-32	2.30194313651814e-31
Plekhm1	2540.45018441284	-0.437091314659932	0.0405047765363867	141.095457550458	1.53344756569403e-32	2.32087612579937e-31
Utp6	6646.04589437047	-0.412480660026061	0.0346448855128315	141.06374161077	1.55813149831457e-32	2.35624691587452e-31
Utf1	4465.91046208407	-2.39613800554031	0.189832386094289	140.984162052714	1.62183043163618e-32	2.4505079015497e-31
Rcc1	3504.88288354833	-0.401817465906701	0.0341364720921966	140.825486089173	1.75672051593489e-32	2.65208606509194e-31
Arhgap8	297.605203014026	-1.11382486943402	0.0928147455535345	140.669355275589	1.90039387655411e-32	2.86657394247249e-31
Ube2w	1351.51306741008	0.260095803929096	0.0213947953318376	140.516301654384	2.05263598319083e-32	3.09361566038047e-31
Fmod	1076.96455397991	3.27499330448835	0.279673743050086	140.478792875534	2.09177053163431e-32	3.14994999872891e-31
Tpm1	70730.9866754521	0.86387419592159	0.0588110966082989	140.450460429404	2.12182494170497e-32	3.19252771220459e-31
Col4a6	928.036200700049	2.35292291787352	0.141009643537397	140.414041182704	2.16109286007997e-32	3.24888520079918e-31
Lsm12	3720.50512597644	-0.277268602099026	0.0235215470881099	140.332698883895	2.25144209970563e-32	3.38187722430657e-31
Pla2g10	141.08123125596	-2.27039187500538	0.206137562652467	140.312867936358	2.27403572805686e-32	3.41295655085354e-31
Gls	6278.95418672303	0.2456112113239	0.0202955648573155	140.29881434753	2.29018429714927e-32	3.43431901081707e-31
Gpsm1	4158.48447723079	0.5249103714628	0.0395277877053216	140.247621463723	2.34998441775134e-32	3.52105016978866e-31
Camk4	293.026547702746	0.921154440718599	0.074267767273779	140.196090482713	2.41175670196252e-32	3.61058901917345e-31
Ube2j1	2933.17747769127	0.50863070349662	0.0379629907165715	140.155109496591	2.46203947022027e-32	3.68279215165977e-31
Rnf103	1374.62346489202	0.705445230351173	0.0517430273178283	140.147796700025	2.47112172425464e-32	3.69329734370891e-31
Osr1	170.584124056128	2.77453195070359	0.221365040128681	140.135835657777	2.48604922669346e-32	3.71251397841359e-31
Pam	2581.07255669602	0.9601940221983	0.0774250314591894	140.061657140075	2.58065989319304e-32	3.8505936093525e-31
Dph6	1477.26358910665	-0.377824173415444	0.032552368631795	140.019648180385	2.63582845749537e-32	3.92964117915041e-31
Zfp97	589.148541949633	-0.417029312919218	0.0373225855282349	139.926568335149	2.76230468675064e-32	4.11477861768045e-31
Fbxo5	3315.24860625166	-0.479420602035024	0.0403122306619906	139.887886851028	2.81663366341483e-32	4.19222612060955e-31
Vim	80791.3537306288	1.67823086680074	0.101888085850434	139.57077474245	3.30427649727413e-32	4.91394684731439e-31
Gtf2ird2	707.435288311864	0.341387053119994	0.0282297004615146	139.553867658873	3.33252679282393e-32	4.95185319215387e-31
Rhoj	847.840576081716	2.84214122573027	0.192336667519595	139.527513957134	3.3770440538395e-32	5.01384810476915e-31
Gpx2	217.58950055604	-2.22065290278296	0.192414862158316	139.283214490477	3.81909925428262e-32	5.66547106084027e-31
BC048403	840.076954221802	-0.533791127202782	0.0445956901919694	139.006809788389	4.38941686425089e-32	6.50075899755076e-31
Bicd2	4749.04482668326	0.609738617095147	0.0463209211893547	139.007978918385	4.38683352306326e-32	6.50075899755076e-31
Sept5	1299.74315913571	1.18691584071078	0.091139876102878	138.969314439884	4.4730793858018e-32	6.61919791950126e-31
Stambp	749.179247146366	0.647560077761721	0.0515962169741893	138.892489768979	4.64951098067776e-32	6.87460671380509e-31
Fut9	279.836985577402	-1.40886744008819	0.132341263265792	138.843030546201	4.76676207102297e-32	7.04216455879712e-31
Mcf2	698.796430177887	-2.38207453922538	0.225203540343423	138.600318433379	5.38644685031578e-32	7.95110487740029e-31
Rasgrp4	876.049628737988	-0.984794962489604	0.0790761307680143	138.583370363432	5.43261326680012e-32	8.01265780757074e-31
Ccr10	17.3920848826467	1.7447673663279	0.189502215430389	138.314279405827	6.22095860588081e-32	9.16786299067151e-31
Prmt8	65.7742510376575	-2.18597295393498	0.213080092903392	138.269702253461	6.36218268121972e-32	9.36828788076155e-31
Ngly1	910.872232072957	0.593417366471147	0.0492400761574858	138.132497172746	6.817300057111e-32	1.00302113637642e-30
Slc27a6	195.369916780428	1.89111512125664	0.170502607160897	138.110408867607	6.89355213622082e-32	1.01340866855017e-30
Slc1a5	5556.24441024349	-0.371471329020486	0.0324376211037278	137.989721398781	7.32549871209663e-32	1.07602636692427e-30
Sfswap	6847.68160813651	0.196566927074528	0.0160996541202065	137.814342460083	8.00188935590553e-32	1.17441804908483e-30
Mef2b	100.995099568751	-1.10032655601629	0.104390734161471	137.782512995074	8.13118191621997e-32	1.19241821477846e-30
Gcm1	47.434277898119	-1.77464734976973	0.166862529824027	137.76732555212	8.19360814635558e-32	1.20059119366738e-30
Nfia	1457.8424064676	1.87414071007079	0.150946673489704	137.727793032214	8.35835887103125e-32	1.22373197021996e-30
Sema3f	3205.93887142488	0.697040930500567	0.0526403437768759	137.633292289502	8.76573917156278e-32	1.28232897260994e-30
Wbp11	10395.4505991258	-0.182156723487354	0.0155285152167602	137.375118178142	9.98279894122162e-32	1.45918092103349e-30
Zfp579	996.442309304482	0.95790157806693	0.0818775392563638	137.29303062697	1.04041206145051e-31	1.51952689919502e-30
Cep170	6338.23174848053	0.653069475145679	0.0497595808841324	137.221561864908	1.07853960909934e-31	1.57393066633008e-30
Slc4a2	4815.93117683714	0.445492370137035	0.0363102741687724	137.219024662834	1.07991855712279e-31	1.57466173349571e-30
Rnf208	178.937349349503	-0.806858599317464	0.0743536595140291	137.196714840585	1.09211992710722e-31	1.5911592926619e-30
Pelp1	8547.0793201857	-0.299840934783562	0.0254673326721572	137.185499557539	1.09830560768747e-31	1.59887265210022e-30
Actr6	977.468606990757	-0.413145987319644	0.0354375164828328	137.150554464701	1.11780480850672e-31	1.62593911115719e-30
Amd1	8703.10847100096	-0.568943011452326	0.0484192500083194	137.147786902547	1.11936381124614e-31	1.62688735451374e-30
Zfp30	526.236512445656	0.712940991921356	0.0566571517300327	137.09683673683	1.14845636434293e-31	1.6678190197968e-30
Defb30	4.35148472429534	-2.26739181724067	0.228090011227234	137.065851878989	1.16651725241741e-31	1.69267693544549e-30
Tusc3	2589.62845739276	0.286217085209871	0.0237243282031942	136.948391216905	1.23760190413983e-31	1.79437268801519e-30
C78339	3763.95559497281	0.302477003918588	0.0258721536084307	136.904940391433	1.26498137532551e-31	1.83258812330073e-30
Prss44	18.8779616345828	-2.1885671019512	0.212993092958607	136.795718203127	1.33651024291113e-31	1.93464981490001e-30
Elk4	1394.62003974401	0.411901327587576	0.0346076120239649	136.759354172334	1.36121133516614e-31	1.96881655614554e-30
Apbb1ip	132.56500725407	1.93872921827143	0.190813048301237	136.712281754543	1.39386560575951e-31	2.01442221106339e-30
P4ha1	7185.57746146726	0.823193160064331	0.0644446512091895	136.643916175678	1.44269119174793e-31	2.08330648341377e-30
Zdhhc23	36.7793967185949	-1.27841775468898	0.113570442882833	136.543824193259	1.51727725795899e-31	2.18924920526907e-30
Fancg	1008.04954198703	-0.231273757679097	0.0206721176866865	136.515048551503	1.5394252990045e-31	2.21942063807441e-30
Akt1	13375.0366366637	0.676585892274064	0.054187139714164	136.450295669789	1.59045393631549e-31	2.29114789942316e-30
Reep5	5011.41534346763	0.601317183905991	0.0454377230218041	136.318716734563	1.69941571046557e-31	2.44614933926164e-30
Ptpra	4884.89287337741	0.482786475093517	0.0381682033737275	136.242833788928	1.76561739525643e-31	2.5394024044847e-30
Ptprb	1002.78799937305	2.13888057691681	0.133348659325193	136.158592351975	1.84213646173367e-31	2.64733312830075e-30
Dnmt3b	15782.8535659752	-2.19107848265773	0.157769542967229	136.030394956118	1.96499366837032e-31	2.82163021955337e-30
Rdh14	574.335969365626	0.381765076605257	0.0316783923976924	135.894558312046	2.10412518304299e-31	3.01899881263008e-30
Tada1	1442.87751410889	0.652820108956914	0.0488749312490545	135.891227092118	2.10765822126421e-31	3.02165069531364e-30
Dynlt3	1076.75469407671	0.600057353683706	0.0500452905010205	135.864356873869	2.13637413886489e-31	3.06037301761516e-30
Loxl3	1002.08431135482	1.05688688497071	0.0895217480663038	135.829387041818	2.17433280719069e-31	3.11226327988548e-30
Fam180a	10.2047747989824	2.33190526812704	0.24503353919409	135.753303723323	2.25926533482225e-31	3.2312538899551e-30
Pla2g5	38.7952842382829	-1.46045001441195	0.159399224665219	135.566477285688	2.48216631658831e-31	3.54722333769015e-30
Nudt3	3624.86482990913	0.339568766782537	0.0288330526322439	135.540349883734	2.51504424427426e-31	3.59134701600787e-30
Nfyb	4170.81758343996	-0.322426258631123	0.0280713777596635	135.505960237133	2.55898396076395e-31	3.65118355897387e-30
Rpap3	2006.54346109316	-0.297574752519976	0.0255252009354442	135.198394812751	2.98772721458534e-31	4.25953001538855e-30
Ikbip	2624.23255356344	0.859614014672959	0.0687802040014969	135.108771537056	3.1256786698587e-31	4.45266457060491e-30
Gnl3l	6322.9717478689	-0.395884418217441	0.0359198525416002	135.049481769038	3.22042276943838e-31	4.58399066427599e-30
Mypn	27.3659591682855	-1.70317379516839	0.18843916127233	134.976761497977	3.34055927407822e-31	4.75122367808032e-30
Pld4	49.1946622524468	-1.30634660853254	0.118091341049179	134.95403699837	3.37901238434043e-31	4.8021067443063e-30
Adap1	229.930548246681	-1.53190269035909	0.167313317036446	134.838508264499	3.58145781160298e-31	5.08175995657432e-30
Afg3l1	5294.43209591242	-0.261412646690953	0.023162824055183	134.839028449743	3.58051961428899e-31	5.08175995657432e-30
Klf8	604.690708184912	-1.06389602251034	0.0903437174655605	134.806174595091	3.64025945544234e-31	5.16111093544335e-30
Parp3	852.944559349776	0.969909432749824	0.0806513219194208	134.771209396635	3.70493384962311e-31	5.24865628696607e-30
Zfp941	635.916843958507	-0.691629181459329	0.060332297831218	134.570657866471	4.09872151430984e-31	5.80193925486559e-30
Dtd1	782.576394673204	-0.751153346194629	0.0687762702296137	134.557530611302	4.12591083724269e-31	5.83582104621039e-30
Pcolce2	317.037123512419	-0.938981688197224	0.0811113235531666	134.513831347438	4.21772766434077e-31	5.96098862568572e-30
C8b	5.58024302821529	-1.96949437737681	0.207366610152301	134.478274233267	4.29394272961872e-31	6.06392620911116e-30
Shisa7	175.62474239353	-1.01531860619438	0.105758883877853	134.377652650855	4.5171670565554e-31	6.37414564589465e-30
Rpap1	5544.42874773405	-0.391017842566879	0.036279693133052	134.230613885919	4.86440287042905e-31	6.85873156298309e-30
Bard1	1701.06261121657	-0.587948855675657	0.0510067393637262	134.11603874076	5.15337772326245e-31	7.2604736423183e-30
Nkain3	198.716730526042	1.65525039852693	0.135565389490606	133.8674188317	5.84085218838046e-31	8.22258116158584e-30
Pcdhb5	30.599676766042	1.9480912265997	0.185967315156751	133.774712033288	6.12005753805846e-31	8.6088809368689e-30
Msh5	175.659505601426	0.480960410314797	0.0406429713572236	133.707696688354	6.33016370695531e-31	8.89745188747989e-30
Sirt1	3189.03562181936	-0.472558767924103	0.0413995107144039	133.604396443576	6.66824751100279e-31	9.36531081517895e-30
Epha8	40.3598292389575	-2.01818456672256	0.177918255497294	133.549151747143	6.85640488688934e-31	9.6220361225634e-30
Klhdc8b	888.164928667541	0.793724354389666	0.0692323884707334	133.445754744755	7.22294961165024e-31	1.0128506746282e-29
Oas1a	204.59664955355	-1.24860612634397	0.132193886248597	133.339421774342	7.62035301578476e-31	1.0677424323289e-29
Arsb	874.011472696599	0.922876339433318	0.0804285242114657	132.939507255654	9.32090812528389e-31	1.30499990028858e-29
Ftsj3	11924.8009467021	-0.608847553321718	0.0523508512312505	132.797244159008	1.00133499053061e-30	1.40085359244668e-29
Dtymk	5172.03166546392	-0.299443162421296	0.0262929232301716	132.674194428201	1.06536316926588e-30	1.48926644121462e-29
Mtch1	13254.5282457063	0.558416025015906	0.0431098959385375	132.636416540029	1.08583036777737e-30	1.5166952995395e-29
Ggt7	346.401438399089	0.571024382414657	0.0482234831336202	132.583039710761	1.11542082290964e-30	1.55681497734509e-29
Zfp229	1259.78853625589	-0.4778896322886	0.0463257729350539	132.576564440144	1.1190649311812e-30	1.56068658948171e-29
Trap1	8173.89345237715	-0.463339718807257	0.0422309274997549	132.54021417907	1.13974402750757e-30	1.58829130795247e-29
Dlgap5	4261.96124143998	-0.382652743797636	0.0340333138149219	132.450446471807	1.1924635544007e-30	1.66046846647333e-29
Dnm3	223.769379474572	1.75832355737579	0.141268708458565	132.442109453318	1.19748186383333e-30	1.66616270192792e-29
Gng10	1407.99697619725	0.606461019485156	0.049954986537614	132.425454989607	1.20757002897544e-30	1.67889678059492e-29
Rbm48	759.375206435131	-0.34910055860105	0.0304342749069117	132.331814445645	1.26589439521428e-30	1.75862246151574e-29
Gm3336	6.92991963435783	-1.83018668371862	0.190621158513812	132.30655350784	1.28210522828923e-30	1.77976449453308e-29
Rhox2a	6.71133843772682	-2.39817695608937	0.243018419646843	132.191864181913	1.35835632952358e-30	1.88415473859284e-29
Slc36a4	2063.47951300785	1.03904665314771	0.0818207683282283	132.036222285243	1.46913939291428e-30	2.03624536413582e-29
Slc6a7	38.2704205777979	-1.40668860917706	0.151470845818014	131.667263838141	1.7692127750753e-30	2.45025722941896e-29
Ctr9	8105.38541819333	-0.197110773603047	0.0173689257264527	131.659012476755	1.776581913252e-30	2.45856455356286e-29
Gpc6	2556.47088192672	1.7981404852687	0.11516113863679	131.587965310622	1.84131642173145e-30	2.54618427322695e-29
Mael	99.8120755748241	-2.34350130688183	0.220593753451206	131.492846188924	1.93169254035816e-30	2.66909905326068e-29
Map3k9	625.877218375171	-0.841636421348218	0.0722354860396746	131.247806237255	2.18548004060938e-30	3.0174429967921e-29
Nphs1	491.929094187413	-2.55683241289562	0.242927847314716	131.100989202732	2.35324545688873e-30	3.24657363609996e-29
Bag2	1761.17199852666	0.616483396125615	0.0465797016751133	131.090782406778	2.36537642729735e-30	3.2608014007362e-29
Klk7	37.8590447766098	-1.46501401492903	0.147496338180961	131.006477477566	2.46799619273285e-30	3.39965527777755e-29
Prr15l	26.8372025671295	-0.961925632702033	0.0931565277524515	130.947030198308	2.5430236877935e-30	3.50031694862444e-29
Dctpp1	3780.2672437193	-0.63363867592345	0.0537558349285544	130.798052781507	2.74122060185776e-30	3.77022940907353e-29
Gm13145	415.857991243681	-2.24311180769803	0.22651392973621	130.679813405719	2.9094629584665e-30	3.99856077855147e-29
Trub2	2997.42166333841	-0.25708264227158	0.0225237693043586	130.649981520625	2.95351777656103e-30	4.05599856987918e-29
Smad5	9698.63547020832	0.505938156174122	0.0406453088595318	130.624459468654	2.99173711674188e-30	4.10534087136692e-29
Ell2	932.881269116624	-0.855175502572085	0.0818879838035901	130.58619503016	3.04996690692301e-30	4.182045602115e-29
Nat10	6298.92791874646	-0.465021501875367	0.0401904236640404	130.58406623029	3.05323953937125e-30	4.18333469355411e-29
Hus1	2857.69911192158	-0.470717394085682	0.0415160079147269	130.516798365425	3.15848010188232e-30	4.32422447536331e-29
Mrgpre	223.665631764676	1.05865884106455	0.0808567754817695	130.435926504088	3.28981783562424e-30	4.50060128771325e-29
Rnpepl1	3300.16540306122	0.484091138523279	0.037935552408753	130.426306659849	3.3057998245369e-30	4.51901828148394e-29
Trabd2b	1398.87436574263	1.75911962666656	0.117385414708886	130.266308032241	3.58329379415627e-30	4.89462103565824e-29
Fat2	72.0548151995815	-1.37697831892888	0.146825726760389	130.257165476633	3.59983597980275e-30	4.9134747562985e-29
Ctdnep1	4491.71081583643	0.307152238441212	0.0253368141652056	130.229122026255	3.65105465864798e-30	4.97959431960848e-29
Itgam	55.3657535025769	-1.86404062533254	0.187906407826141	130.21726647302	3.67292628234974e-30	5.00561799953971e-29
Dhdh	957.730537800907	-0.81874989676913	0.0746042859548247	130.205737295439	3.6943214629444e-30	5.03095333621168e-29
Spag6	7.80741317964664	-1.67504525260055	0.166902995577996	130.167344259107	3.76647175860697e-30	5.12531646362792e-29
Cul2	5272.42460753513	-0.366540517414025	0.0330690584840276	130.082776952504	3.9304050123659e-30	5.3443376722352e-29
Micall1	4619.37774111149	0.454328934650193	0.0361047394126938	130.075543213726	3.94475457117545e-30	5.359785851063e-29
Tm9sf1	4374.07652488417	0.173992658587273	0.0148345891672286	130.011243802449	4.07463024255226e-30	5.53205854656887e-29
Sephs2	2862.50044316163	-0.482281441775805	0.0428699451992098	129.997214149754	4.103531684838e-30	5.56708326532296e-29
Cdyl2	1263.93947856457	-0.881540636834725	0.0946135534210745	129.784545155175	4.56760494786604e-30	6.19198750869066e-29
Spint2	3415.57435796717	-0.736279581199347	0.0655006264215085	129.648023359944	4.89281742730004e-30	6.62784596364246e-29
Smc1b	172.714857141296	-1.33732725415916	0.143933203826286	129.590459174558	5.0367908404487e-30	6.81772405459981e-29
Gm1070	65.8271809481709	-1.31260401518144	0.14962616597427	129.293750013056	5.84889508627547e-30	7.91100553335977e-29
Dennd1c	105.040250409528	-1.3307429930458	0.114956904469542	129.265412865708	5.93299595737512e-30	8.01871005994896e-29
Rtn4ip1	809.047057878689	-0.492584845167979	0.0439741787350247	129.175700653861	6.20730835152911e-30	8.38313819914718e-29
Ptges3	14882.5036450467	-0.377410311585339	0.0328681664273334	129.158211564203	6.26224407161417e-30	8.45096669860047e-29
Rpl10l	284.62516513227	-2.70388639434511	0.26291838378351	129.050853438342	6.61028808889809e-30	8.91394863717198e-29
Ccdc14	1704.75827121858	-0.37491132665437	0.0333181772551703	129.041612377798	6.64113602957229e-30	8.94881853421329e-29
Cdc20	9278.62399663869	-0.363085495531378	0.0320171301256123	128.9382082396	6.99628953841381e-30	9.4203042696285e-29
Sarnp	3624.0983696802	-0.292060582811403	0.0260885762367183	128.864974915932	7.25924933082207e-30	9.76703951600104e-29
Mrc2	7656.36662021533	0.830972179319574	0.0723044111954905	128.71424815967	7.83198677819389e-30	1.05297363468446e-28
Gxylt2	273.173650008042	1.63313862668498	0.153490920060491	128.706566465586	7.86235719014039e-30	1.05626499030088e-28
Spic	17.3403323742626	-2.21484577217448	0.250531815802743	128.538294292486	8.55800309999735e-30	1.1488606706471e-28
Wnt7b	236.153470149089	-1.01714321757745	0.0967865020847073	128.463484319922	8.88672500001456e-30	1.19209732890996e-28
Pcdhgb7	641.66210843916	0.473556059429506	0.0385973034038983	128.389692305071	9.22334325668741e-30	1.23632781247151e-28
Xkr7	57.3947471718836	-1.70839724734446	0.14701875218738	128.356822182801	9.37736443705482e-30	1.25603458684524e-28
Flnc	26744.2553322439	0.693221928679304	0.0522268180061992	128.335744814627	9.47747859345188e-30	1.26849685502656e-28
Tsfm	1579.8719903303	-0.411473817341364	0.0370053766266586	128.328561341735	9.51184262060339e-30	1.27214688590993e-28
Esco2	2026.40472991302	-0.792311095497683	0.0778243243977172	128.275446028529	9.76983088365406e-30	1.30567747316196e-28
Hspbap1	3316.65999516674	-0.813817769934215	0.0699599800204523	128.237040612351	9.96071979009659e-30	1.33019738969011e-28
Prkdc	2993.17671676705	-0.509583372861111	0.0465441674842677	128.215478151708	1.00695234722565e-29	1.34272790687673e-28
Sycp2l	9.57452560708761	-1.7885189750705	0.193589473614787	128.216373838707	1.00649802835397e-29	1.34272790687673e-28
Copa	27550.0553746171	0.337347007053901	0.0288576992428129	128.032759565672	1.10405516798653e-29	1.47111660013658e-28
Ifnar2	1367.80962239205	0.633763456815813	0.0566237496598894	128.014030344851	1.11452307186858e-29	1.48396223414721e-28
Napsa	17.1328743324861	-1.79870094577676	0.198934592607753	127.965450085141	1.14213992604603e-29	1.51960530961689e-28
Leprel4	3101.09818494989	0.91914106778005	0.0767346371677607	127.935124619807	1.15972520473273e-29	1.54185852830849e-28
Cdh1	11430.5941692044	-1.66732697909433	0.137206072101901	127.806204089603	1.23755772642202e-29	1.64411835728733e-28
Cbfb	7744.86796160378	0.386266894938884	0.0314755383129833	127.765775035058	1.2630257050369e-29	1.67671103033581e-28
Trappc1	1818.74984643201	0.211534607620717	0.0183627944808219	127.751893563098	1.27189058023768e-29	1.68723058850316e-28
Spcs1	3781.63728937298	0.288968143661345	0.0241924075398238	127.720124983931	1.29241324919165e-29	1.71318785101643e-28
Fbxo10	1326.42774405559	0.65023845191155	0.0573979517821065	127.661860583271	1.33091691159605e-29	1.76292428430392e-28
Recql4	1381.17493649721	-0.316694251164107	0.0280385016031228	127.538581814898	1.41620855875265e-29	1.8745166421571e-28
Lclat1	2469.39693472968	0.673336806937568	0.0567767631584826	127.522335018102	1.427849413888e-29	1.88853091726263e-28
Doc2a	81.6870126906291	-1.86329434973134	0.160110688266226	127.491815916495	1.4499757400253e-29	1.91638282220735e-28
Sirt2	2630.73059612165	0.517808514261915	0.0457152310367058	127.433912732969	1.49290236728693e-29	1.97166450348241e-28
Wbp1	2142.83093887665	0.486229685977232	0.0407304361481731	127.284147577046	1.60991885146564e-29	2.1246427226664e-28
Ctbp1	11072.5716991193	0.324283338512061	0.0266873030846788	127.200552604157	1.67917865379547e-29	2.21441684969278e-28
Snrpa1	4009.15149395928	-0.386265305996847	0.0338591304027193	127.152567297244	1.72027339798648e-29	2.26694367324669e-28
Trim61	1005.40217067654	-1.43715799818669	0.127499583253279	127.138847209547	1.73220716180396e-29	2.28099379199369e-28
Fbxo27	249.533015731539	-0.746102502492102	0.0689979953421728	127.100083189628	1.76637351389175e-29	2.32427798764846e-28
Sec62	6894.1179693425	0.166681755165043	0.0143513035500607	126.998164941164	1.85945368268755e-29	2.44496347500008e-28
Sh3pxd2b	5213.85333671338	1.0063654030335	0.0827158148203788	126.893981207793	1.95967514006842e-29	2.57485521151114e-28
Zfp36l1	9746.75946954126	0.647966963495929	0.0570511565350736	126.799877932926	2.05483520806914e-29	2.69791138043339e-28
Wdr62	1938.4530326017	-0.402463231336507	0.036173419016552	126.722304187038	2.13674547075183e-29	2.80340380526219e-28
Poli	809.852376433252	-0.50607607297611	0.0509508482283541	126.690066032884	2.1717389878544e-29	2.84723236455912e-28
Nanos3	57.147552701887	-0.859348975527769	0.0881594046667175	126.672664303005	2.19086562359513e-29	2.87021000432277e-28
Hexa	3803.22097789342	0.419030634903542	0.036698763822029	126.445499282527	2.45656259005324e-29	3.21594525931422e-28
Fgl1	28.4189885895624	-0.970486332744552	0.0920967594476876	126.38733332853	2.52962882394779e-29	3.30918256436934e-28
Prmt7	4930.97407037594	-0.459602819583674	0.0400224438858246	126.237725394502	2.72770265470735e-29	3.56569585365716e-28
Fbxo4	307.955141301025	0.926558006528128	0.0733695983529345	126.223669244736	2.74709128871849e-29	3.58842551079142e-28
Nufip2	6984.54575038108	-0.370843600228899	0.0347737347075941	126.151956041402	2.84817676533403e-29	3.71776202956811e-28
Trim44	11905.9629487747	0.516756493313722	0.0405264285037849	126.042269455649	3.01003179038596e-29	3.92617601167798e-28
Tefm	930.789498425858	-0.407997970072345	0.035878805581317	125.898847155018	3.23562581578682e-29	4.21736548009714e-28
Prrt3	85.5779945562208	-1.14478253515149	0.119230569337702	125.799896113434	3.40105270023896e-29	4.42976617129889e-28
Ggct	505.573067917919	-1.02330033664061	0.0942207666544791	125.778123270291	3.4385732888719e-29	4.47538548156151e-28
Bcl9l	6019.54692567733	0.476146723961334	0.0405249631474359	125.549425133952	3.85858962599623e-29	5.01840499943744e-28
Zbtb20	1032.12170468012	0.719823865395214	0.0590321408029245	125.541645398512	3.87374644063195e-29	5.03446684150246e-28
Neb	210.717073233584	-0.769584918208912	0.0728428456310582	125.537285267747	3.88226705681532e-29	5.04188701404655e-28
Fabp3	744.01497623159	-0.853282534556849	0.09018959031864	125.506554616609	3.9428552202508e-29	5.11686746564386e-28
Shisa5	3698.01312903416	0.465140001826192	0.0399676097481293	125.405977805656	4.14784215423523e-29	5.37899848417996e-28
Hormad1	305.893936105561	-2.66710477040657	0.255756185122538	125.343145438008	4.28127623975391e-29	5.54802668786029e-28
Lrrc58	8713.02827665344	0.42129273432111	0.0346594118391729	125.327237472542	4.31573489584031e-29	5.58864298605746e-28
Plekha7	2115.55692400764	-0.596631692812135	0.058339137562253	125.257352645361	4.4704301696226e-29	5.78478824618913e-28
Gm4631	4317.07685830039	-0.420615726129674	0.0389875488684761	125.201301130238	4.59850270937816e-29	5.94622538519808e-28
Efna5	1687.8661039704	1.34950478853468	0.0895380664108063	125.181449092482	4.64473741201562e-29	6.00168339225505e-28
Tarm1	4.48510380069195	-1.73637762214795	0.183433647967375	125.178279933128	4.6521611861309e-29	6.00694822701639e-28
Tro	8916.88724666287	0.536677772619712	0.0468172188994237	125.152743744145	4.71241454324782e-29	6.08037085130572e-28
Fubp3	7345.33711769081	-0.182810524606309	0.0168030760034349	125.142010167458	4.73797311404459e-29	6.10895383180371e-28
Megf9	1150.11916577098	1.09519359691451	0.0885680272561434	125.118707661912	4.79393877527918e-29	6.1766732711661e-28
Pcdhb17	333.874038434478	1.16316181720889	0.0965837661059912	125.107583366382	4.82088868569974e-29	6.20693744278714e-28
Rhod	1290.37152688504	0.457056675632419	0.0372314844154878	125.050507893812	4.96156229112324e-29	6.38347343553051e-28
Cramp1l	4917.10579013998	0.261578381854639	0.0221403583839058	125.04133898925	4.98454048386229e-29	6.40843968301579e-28
Ash1l	6181.76749548824	0.450632646280034	0.0390990527692212	124.998813052264	5.09251414313281e-29	6.54256741812944e-28
Nudt15	319.681814545264	-0.563792747165688	0.0507161625424256	124.98190781141	5.1360836424041e-29	6.59381962251378e-28
Tuba3b	9.83593948340026	-2.49039805013419	0.251592557049565	124.960681340076	5.19131846850299e-29	6.65996400090137e-28
Anks6	447.63313875591	0.926354457891207	0.0822850011375589	124.826958567204	5.55321027736463e-29	7.11405902318105e-28
Pcdhb15	48.176137611194	1.79480355843029	0.180230436697198	124.827569365149	5.55150121880682e-29	7.11405902318105e-28
Rbbp5	3515.30673133296	-0.215407918270992	0.0195886762982578	124.604612281125	6.21165266709125e-29	7.95189083399583e-28
Rcn1	8377.0870713595	0.591280021253992	0.0501778152157053	124.493673570303	6.56882403786693e-29	8.40312832518854e-28
Smim1	1290.10319756172	1.56240613035497	0.116952427528062	124.402374836575	6.87811985074553e-29	8.79252170514049e-28
Lhfpl1	41.9204041154701	1.38624404016833	0.130225890340681	124.249274321862	7.42982116211645e-29	9.49101442610816e-28
Polr1b	7169.78847648559	-0.631152689489479	0.055565200825329	124.131006666744	7.88612112913943e-29	1.00667318470545e-27
Cdc42bpb	12861.2683279737	0.330107465582961	0.0285492471091463	124.116142514109	7.9454180772184e-29	1.013521146621e-27
Tmprss12	4.83378849139926	-1.90072530681866	0.195369235926074	124.026050403841	8.31448281665964e-29	1.05984541092246e-27
Tmed4	3558.95762689836	0.318682179368894	0.0273178608314436	123.945600084502	8.65851708861291e-29	1.10291551125194e-27
Pcdhgb1	131.785584185929	0.78017989198421	0.0682967262313402	123.935151159139	8.70423276839745e-29	1.10795184315975e-27
Ang	64.6691916557289	1.34689080314768	0.117508238454854	123.792866466797	9.35131725940447e-29	1.18947429111645e-27
Lrrk1	3714.83184845631	1.05081885675381	0.0820726105059914	123.615933067309	1.02234892634299e-28	1.29949170758055e-27
Nenf	1179.94730411133	0.59565081256255	0.0528391445182457	123.542413244952	1.06094029977745e-28	1.34758953799636e-27
Gpr161	1616.78796004455	0.765317412455582	0.0597021952206944	123.534589575038	1.06513185284905e-28	1.35195610621711e-27
Kdm6a	3538.55914604933	-0.239260353499541	0.0219547615389078	123.517518164712	1.07433549532108e-28	1.36267377005542e-27
Plekho1	2571.41160598429	1.07490770132635	0.0755995551490293	123.47812834242	1.09587620398366e-28	1.38901340766409e-27
Zfp953	339.575058364673	-0.550328586623349	0.0552861424544677	123.356837577573	1.16495602294247e-28	1.47552869148822e-27
Slc39a3	955.737839197043	0.659241110437055	0.0590992087239694	123.321222384842	1.18605546012355e-28	1.50119299063626e-27
Clcn5	10513.8502176976	0.571953576099862	0.046773733668477	123.233282603433	1.23980494199592e-28	1.56811718157242e-27
Pirt	124.086036962213	-1.42712257285469	0.148147620688814	123.073389907404	1.34385108128123e-28	1.69851790999146e-27
Ust	658.307446352339	1.11212410482118	0.0857630213771116	123.056907639765	1.3550610196001e-28	1.71148023848788e-27
Zhx3	1107.31567007728	0.813243613037239	0.0679886992816988	123.028569730255	1.37455328645889e-28	1.73487777569601e-27
Eme2	1718.5461921969	0.584940679975796	0.0464268314496897	122.92413338115	1.44884248198395e-28	1.82735512759368e-27
Kctd7	427.934665533256	0.731039393846979	0.0623919836674732	122.816241956503	1.52980891603038e-28	1.92811826486331e-27
Pdcd11	10168.4068591513	-0.421333419259749	0.0373504700887961	122.797053085414	1.54467599220851e-28	1.94548903934408e-27
Pcdhb9	11.4350164783836	2.35885578866678	0.262721932023469	122.763006453866	1.57141104041181e-28	1.97777242173935e-27
Pfdn6	3550.20257112799	-0.422279162817357	0.0375342856630017	122.759507280623	1.57418485021946e-28	1.97987414366662e-27
Gucy1a3	814.947183837098	2.38346158971488	0.19407394946914	122.506401820327	1.78837268973501e-28	2.24768494676926e-27
Zmat1	330.627822405091	0.935949386546422	0.0853386931839932	122.356649499708	1.92858047146228e-28	2.42220523499131e-27
Apitd1	404.372876867625	-0.436453644671073	0.039923355757937	122.284474914692	2.00002944396666e-28	2.51018391025486e-27
Aaas	4633.20135038154	-0.222923643297542	0.0201577463057725	122.274984215438	2.00961959744034e-28	2.52045646713934e-27
Elavl3	111.732043158846	-1.64264039326986	0.154395186416608	122.21831307187	2.06784947303341e-28	2.59167577210721e-27
Kank1	4459.24363079886	0.530098723496189	0.0467407992931177	122.125851082039	2.16649924491797e-28	2.71341927078239e-27
Ints4	4412.95565336975	-0.289091648281275	0.0268734102091582	122.121234204096	2.17154665417381e-28	2.71784293388746e-27
Sult4a1	739.539109831016	-1.15722813642161	0.107477043906304	122.076319079427	2.22126810876312e-28	2.77813413742444e-27
Wnt8a	664.714861219029	-2.50979373521693	0.198161424039497	122.019676165207	2.2855989356461e-28	2.85660048158974e-27
Pcdhb2	37.9540619629693	1.13697648564741	0.109441302707367	121.948984317038	2.36850563204502e-28	2.95815797428464e-27
Acsl6	137.132671175308	-1.11147508738126	0.109684060431102	121.816100741694	2.53257745166024e-28	3.16087519801853e-27
Pld6	134.113759817017	-1.02418305327867	0.0914773457948392	121.66706569477	2.73015256763786e-28	3.40509640476947e-27
Ncan	199.496627286478	-1.78370260995932	0.178263942982788	121.641906850926	2.76499460550357e-28	3.44615554202269e-27
Alcam	3591.01864695755	1.78096326709162	0.138412295024045	121.628841442607	2.78326374079627e-28	3.46651633272091e-27
Utp14a	2786.98273713208	-0.593785172772014	0.0521386691714514	121.582422636156	2.84915224054479e-28	3.54611696281546e-27
Vamp4	1159.49317770665	0.391778383539608	0.0347694996901039	121.569782448923	2.86736287037577e-28	3.56630742581064e-27
Shmt1	3956.08674501028	-0.494399322104206	0.0441087764255346	121.334614984173	3.22821484254391e-28	4.01233771316875e-27
Clk4	2478.70536907266	0.231647389591004	0.0206499187189973	121.297461657814	3.28924043477231e-28	4.08535506908874e-27
Dnajc15	888.492065197548	-0.419779383496943	0.0382463890001674	121.170952281062	3.50582138345629e-28	4.35134301123104e-27
Taf5	1468.56877996213	-0.395608257653141	0.0357035372209262	121.102459108249	3.6289728616045e-28	4.50108079342163e-27
Tex11	150.894431434227	-1.87747165654571	0.191289813632795	121.02829949219	3.76719568534572e-28	4.66929195692297e-27
Eif3k	10113.4888372038	-0.31179996555458	0.028610392842071	121.012341270768	3.79762119801135e-28	4.70375249905618e-27
Plekhh3	1007.04634339524	0.78276192302014	0.067619692460142	120.91340389106	3.99181501967971e-28	4.94086972932751e-27
Coq5	1440.10089388834	-0.237328139304242	0.0216117665421154	120.619924322227	4.62826254033026e-28	5.72468197660849e-27
Mov10l1	90.7101151096027	-2.1300983179186	0.206272321187404	120.512279525778	4.88633841685754e-28	6.03972980746657e-27
Adam10	7723.25487453252	0.627892030956773	0.0539904779237766	120.48706366145	4.94884455910905e-28	6.11277735314193e-27
Gpank1	956.978118028648	-0.365872911237333	0.033056078712179	120.355955688413	5.2869620406529e-28	6.52143495179572e-27
Hoxc6	532.804858328049	2.14938192961489	0.153909605155376	120.35664898703	5.28511465741001e-28	6.52143495179572e-27
Ttf2	3535.75350698399	-0.502928051731396	0.0470410242797981	120.30234352487	5.43179198183578e-28	6.69547692056527e-27
Rhou	8251.90540298703	0.75540663063581	0.0633960669931853	120.183081405222	5.76836196275753e-28	7.10546509629507e-27
Chd5	201.310952817737	-0.828027924197617	0.087339083496514	120.129965855934	5.92489768264549e-28	7.29172676922576e-27
Farp2	576.984597098867	0.792176600951874	0.0640872941639034	120.129026384027	5.9277042818685e-28	7.29172676922576e-27
Wnt4	818.842837307677	1.08137888818438	0.0869179427838054	120.091665377832	6.04040187068246e-28	7.42526439689444e-27
Nat14	177.15089019149	0.716952718214213	0.0630591871060982	120.056193818832	6.14938248356608e-28	7.55405307142175e-27
A630081J09Rik	23.6534422245994	-1.72247134192288	0.167895956162432	119.678772589277	7.43806977097235e-28	9.13085430132711e-27
Cabp4	13.8398922613218	-1.10795587946241	0.120491958160675	119.617433903743	7.67165932925639e-28	9.41116347949476e-27
Mob3a	3361.73820768352	0.533961539810494	0.0433501214986695	119.585093987806	7.79775535511508e-28	9.55931252863902e-27
Cln3	1284.34377213786	-0.309444476013892	0.0299170107506102	119.529087659522	8.02105165154807e-28	9.82633615918815e-27
Man1c1	2716.10278069501	1.25773032991142	0.0957357513949557	119.507039875715	8.11070007952937e-28	9.92937924412008e-27
Taldo1	8140.98712689173	-0.413153246008	0.0381352394989724	119.418224871956	8.48209472386669e-28	1.03769692273226e-26
Sall1	4770.47411352462	-1.26580243521938	0.105441224605804	119.405565767105	8.53639804593297e-28	1.04362848639269e-26
Abca16	9.24577937572043	-2.16868208583946	0.214563558683171	119.341625257079	8.81604102858158e-28	1.07708239678209e-26
Mief1	3955.02465779151	-0.237382082261812	0.0224496674641132	119.313092514573	8.94376739637809e-28	1.09194328287298e-26
Kdf1	150.826860733992	-1.12413637619847	0.0992661782242573	119.304259819991	8.98368070898789e-28	1.09607015997073e-26
Dync1li2	5482.17736674065	0.456436325233708	0.0409362510829087	119.241429320457	9.27278785932953e-28	1.13057410099983e-26
Gns	5481.30073242211	0.360816713198984	0.0331905322354153	119.224738798275	9.35113941961411e-28	1.13935248295366e-26
Dctn4	4906.35620010039	0.300232033469017	0.0263116191888792	119.181604215463	9.55670978951066e-28	1.16360889392311e-26
Rapgef1	7950.5162812867	-0.174109654468842	0.0161884417753146	119.10988221698	9.90857589870111e-28	1.20563303082228e-26
Plxna3	2306.14124025743	0.511837210964406	0.0462148385667217	119.108491708803	9.9155242164516e-28	1.20566052082752e-26
Slitrk2	99.2789271096934	1.15063721226759	0.110009461110624	119.089976644128	1.00085090870666e-27	1.21614234740203e-26
Thoc6	1865.54787463548	-0.51761006404775	0.0475587336614699	119.010435951497	1.04179956298032e-27	1.2650423264761e-26
Il11ra1	2233.75272765001	0.927811680006049	0.0860611279576904	118.968083385275	1.06428258716843e-27	1.291468755133e-26
Papss2	325.85999733665	1.04319210833221	0.0955033179723391	118.903533371058	1.09948615044241e-27	1.33328492955948e-26
Fam117a	1755.47742141347	-0.412890116032897	0.0380274068431372	118.865274270776	1.12089872209464e-27	1.35833233653833e-26
Zcchc24	3716.56070188403	0.968175103021534	0.0893977102152418	118.798437162089	1.15931119156081e-27	1.40393289808529e-26
Shq1	1312.48736272033	-0.507749020538866	0.0453992320026345	118.761369169481	1.18117952660768e-27	1.42945039201813e-26
Prr33	141.802116118095	1.29717030839942	0.11110270491485	118.671988622635	1.23562160336386e-27	1.49332031376892e-26
Tex10	6264.19285720744	-0.462128884734123	0.0416215562852326	118.673142602846	1.23490296058147e-27	1.49332031376892e-26
Fabp5	3931.94739425815	0.951746580567055	0.0818942355413296	118.636858597468	1.25770020300991e-27	1.51898000949379e-26
Nfasc	385.039450393636	-1.59958947669307	0.144975466452095	118.631318459033	1.26121792139207e-27	1.52220346030732e-26
Cabp7	177.289907158196	-1.94520461441236	0.175002013844179	118.606994504204	1.27677926192724e-27	1.53994862559953e-26
Ikzf2	247.419569239745	0.650579534086837	0.0570441803746707	118.564023993958	1.30474054592566e-27	1.5726157050522e-26
Ctsh	947.406480204091	1.76842490225913	0.121012902060952	118.533330755817	1.32508708480098e-27	1.59606694868405e-26
Arl16	806.932245756707	0.396427103170055	0.0336724969224171	118.511562743045	1.33970914013291e-27	1.61259620324052e-26
Mmp16	418.174351723438	1.61130874532752	0.146350110755487	118.479271108526	1.36169792674047e-27	1.63796460872504e-26
Rab39	57.2558518470798	-0.993229537918595	0.094125604099242	118.472482062989	1.36636660896285e-27	1.6424788962298e-26
Creb3l2	12776.3157074543	1.72024232023681	0.119354596476903	118.404027707131	1.41434508443383e-27	1.69901400464305e-26
Gm6563	707.720698128975	-0.312277845028833	0.0289190838580619	118.230098677497	1.54396561868692e-27	1.85348215335675e-26
Rbfox3	18.1146478241643	-1.7410905921006	0.166643480504263	118.18588739	1.57876642085236e-27	1.89399168949746e-26
Atp6v0a1	4859.58814950668	0.288636755638002	0.026021724374302	118.097840571102	1.65042656755838e-27	1.9786363963342e-26
Mylip	670.296242630911	0.487500592012253	0.043357518189237	118.063626889456	1.67914232006395e-27	2.01171793656292e-26
Lig3	5638.24101841743	-0.232376435244698	0.0220691652096018	118.019142941778	1.71722647225496e-27	2.05460018544982e-26
Otor	8.22490978245029	2.1918839475174	0.245930967808781	118.020109990616	1.71638943440934e-27	2.05460018544982e-26
Dars2	1958.43722372624	-0.601352342834434	0.0572243315751319	117.956195184242	1.77259888510173e-27	2.11943740028664e-26
Sh2b3	2767.88474546755	0.624892242839137	0.0533584030731186	117.867029796059	1.85410371344716e-27	2.21541306466855e-26
Pdzrn3	3863.91574963776	1.26190169642414	0.101393865956258	117.83512863467	1.88416570623623e-27	2.24983435028939e-26
Prdx1	34625.7822807207	-0.455535497123855	0.0410156569890246	117.757892969287	1.95898298029785e-27	2.33761541927092e-26
Swsap1	712.936542052336	-0.470409950822938	0.0438882527260908	117.709734379887	2.00713018561714e-27	2.39347605578747e-26
Tspyl2	1869.37634300501	0.382163386095305	0.0357857572581069	117.534589163903	2.19243086777237e-27	2.61270748262441e-26
Cyb561	509.94416300571	-0.888363025663382	0.092318466612846	117.497575193173	2.23372994833243e-27	2.66015581828301e-26
Thnsl1	661.75291085166	-0.360064081922077	0.0329197513254905	117.407182655949	2.33788715106416e-27	2.78234943957105e-26
Pcdhb7	22.2932335395386	1.64489376210525	0.178607324701947	117.316048332646	2.44781714960385e-27	2.91124672268866e-26
Uqcrc1	11470.0335218083	-0.172828877046857	0.0163035782031491	117.294716614336	2.47428623147035e-27	2.94077690930554e-26
Ppp1r1a	283.790112362089	-1.2114980338929	0.115833316236714	117.258303799289	2.52013147519408e-27	2.99328198725866e-26
Ovol2	110.582960796151	-1.502071841069	0.134095395007361	117.246326531804	2.53539627200906e-27	3.00941973120334e-26
Enpep	155.590635410857	1.93527888691025	0.187553755746893	117.187900834909	2.61119489852552e-27	3.09733998049306e-26
Gli3	6334.83817360293	0.727241643251068	0.0580598589523507	117.178503326251	2.62359660672286e-27	3.10999373044114e-26
Fads3	2099.13897783878	1.31061130967785	0.10064885159991	117.167192074792	2.63860199462527e-27	3.12571511054189e-26
Sytl3	18.4095317392172	-1.6972610789397	0.181193879567268	117.087184954114	2.7472179132972e-27	3.25223453960299e-26
Zfand3	5433.26010806458	0.432052436674349	0.0367256449840452	116.710017586579	3.32263835382651e-27	3.93083897598143e-26
Rbbp8nl	51.5882809210646	-2.43513094852372	0.205332073975784	116.693033379553	3.35121453090248e-27	3.96203247275781e-26
Samd4	1835.71254534452	0.747544693509053	0.0637161099157106	116.681926066342	3.3700355548314e-27	3.98165926718716e-26
Zfp518a	4139.75224797538	-0.531607000349732	0.0518772081729128	116.601449046947	3.50959660432255e-27	4.1438192954921e-26
Zfp960	736.306469949771	-0.509596866649918	0.0473575145707291	116.55214201201	3.59794416799786e-27	4.24533741138432e-26
Gapdh	74822.3245388531	-0.432869134114835	0.0398965212794266	116.532482989119	3.63378601186564e-27	4.28480947552993e-26
S100a1	258.653218718161	0.779012144651638	0.0637438375066573	116.529281987375	3.63965571163605e-27	4.28891098476955e-26
Noxred1	42.9414023449894	-0.944713466416687	0.099360671383364	116.494726827176	3.70362666758222e-27	4.36142772705759e-26
Arhgap1	10350.9672806189	0.490944234168413	0.0428196069569409	116.460734396811	3.76765295437517e-27	4.43391441841985e-26
Rpl39l	19.1969940888208	-2.49550227762819	0.259356868631677	116.457567472824	3.77367407922654e-27	4.4380881712084e-26
Gpc2	2346.89540458886	0.617855333842232	0.0541470624972673	116.413801534117	3.8578764735754e-27	4.53414250023425e-26
Wnt10a	26.5968826892794	-1.53894422026267	0.140400476362449	116.384870456976	3.91456675462587e-27	4.59775735063621e-26
Adrb3	227.7540090064	-0.982328149253125	0.108890759817759	116.295753149458	4.09448112143623e-27	4.80592401262819e-26
Adamts7	1954.40384001151	1.03164789554777	0.0982981902174565	116.22053771716	4.2527501170795e-27	4.98842860365081e-26
Boll	30.3253761864663	-1.6031995460032	0.152660601909911	116.195121853749	4.30760188081294e-27	5.04616849982888e-26
Tfe3	5476.36898470624	-0.427271992675011	0.0420855676205684	116.195259591396	4.30730272078054e-27	5.04616849982888e-26
Eif2s3x	19011.3219675619	-0.39006674166513	0.0356569893100665	116.12707393351	4.4579693768226e-27	5.21890866666536e-26
Zfp72	235.332034064195	-0.54352294724134	0.0534206794371927	116.125242643102	4.46208776613101e-27	5.22032251047357e-26
Kdelc2	1697.41193172525	0.484139281662018	0.0436226094904362	116.121848484717	4.46973095428214e-27	5.22585558442308e-26
Rnf217	1545.9434281527	0.991623802840553	0.0734770949021516	116.008637733109	4.732308948868e-27	5.52924827348193e-26
Clnk	7.29440986522947	-1.49925917472496	0.162744123078497	115.971608304141	4.82149926359033e-27	5.62979096956332e-26
Lppr2	1235.01492440772	0.776159257092864	0.0728129441327564	115.93040105599	4.92273025377773e-27	5.74425290185449e-26
Zic5	986.338027414271	-2.0568492403858	0.167365401878001	115.920155078358	4.94822910356081e-27	5.77025285906133e-26
Camk1d	559.698342529132	-0.75183193990603	0.0787714878996065	115.885478544248	5.03551164831901e-27	5.86821971491887e-26
Jph2	756.460427198358	1.06133821488405	0.0942272259123262	115.873192311333	5.066804744534e-27	5.90085344761151e-26
Dnajc5g	7.10829737353081	-2.55897664393235	0.267707501144638	115.801848271409	5.25240075515736e-27	6.11303098921137e-26
Pgap3	593.516257300901	0.258196877762852	0.0239643276944373	115.794261066684	5.2725339836722e-27	6.13248359255259e-26
Slc5a11	230.320108761068	-2.28944329506327	0.223749100741627	115.743193205594	5.41006936102535e-27	6.28837290926698e-26
Shroom1	253.694878154909	0.696336863416837	0.0608397187495421	115.655683620863	5.65414334041158e-27	6.56781481931876e-26
Mfsd4	632.846226475387	0.431186581807443	0.0395918665562223	115.628303190358	5.73274943112499e-27	6.65481301276549e-26
Gpr180	1524.01141713864	0.305393242380352	0.0276942566200607	115.571690696191	5.89876079066241e-27	6.84309668696833e-26
Gm8994	7.37739891779811	-1.86280374652215	0.222996025902347	115.509563787304	6.08648133076874e-27	7.05630527907805e-26
Ccdc77	1709.19378581174	-0.348149957319171	0.0336574934521051	115.47931849447	6.1800202377103e-27	7.16012034646862e-26
Prss23	3081.88161183641	1.59974927377066	0.108202636267265	115.457187206766	6.249374823637e-27	7.23579970703225e-26
Cbx8	430.344120695219	0.815925319141615	0.0675651885080146	115.447601511135	6.27965537337074e-27	7.26616897557446e-26
Tmem263	2936.58385881543	0.574586126946719	0.0527928744069084	115.446302398016	6.28377045745079e-27	7.2662426276196e-26
Fastkd1	1359.73889827172	-0.399991409867284	0.0376248576330407	115.429536558748	6.33712073666861e-27	7.32321265542213e-26
Dmrtc2	7.96711430502206	-2.53500759191568	0.260607978203865	115.383329466706	6.48651193342281e-27	7.49102327919756e-26
Arhgef16	321.467695048512	-0.624691277083092	0.0594075330436391	115.372182437499	6.52307539968978e-27	7.52840137023399e-26
Cd47	1938.82412998572	1.04398507643618	0.0791758215797281	115.04557640854	7.69093849218584e-27	8.87054545706451e-26
Hipk3	6547.05359448449	0.609265439046859	0.052629614353699	115.000212840296	7.86890176635009e-27	9.06997128402885e-26
Prdm5	837.416656107862	-0.372073581895708	0.037300768160786	114.862475263022	8.43488861295971e-27	9.71610322886528e-26
Fndc3b	7637.22963686224	0.784102526003325	0.067774256502763	114.843622634527	8.51546163503263e-27	9.80261902595059e-26
Nuggc	26.1313672506416	-0.821121763411906	0.0814271891012692	114.802583457833	8.69352795993386e-27	1.00011817807193e-25
Hap1	570.73243891452	-0.943395065263177	0.111442488303577	114.742486055637	8.96102818171002e-27	1.03023102845493e-25
Zc3hc1	4058.16117190364	-0.299273154478131	0.027697642427024	114.65615432385	9.35977156631752e-27	1.07538438848113e-25
Cox7a1	67.9578794835472	-0.781381381733079	0.0871597992510236	114.641739957122	9.42805557431511e-27	1.08253634267184e-25
Tufm	6335.39437931808	-0.271653672308087	0.0255346986291847	114.510221373827	1.00745606619672e-26	1.15602844192183e-25
Gm14444	122.790903733242	-2.012243605581	0.231125762539631	114.468715253953	1.0287656614863e-26	1.17972584007397e-25
AA987161	984.936088686217	-0.371872572262049	0.036854279041499	114.462809690222	1.03183404245216e-26	1.18248840583895e-25
B3gnt9	623.938318175743	1.57129036643458	0.130503194251481	114.460055598782	1.03326812639557e-26	1.18337572457883e-25
Wnt11	1539.49927064427	1.5308579112187	0.112959497995325	114.414272354889	1.0574020711226e-26	1.21024289378327e-25
Kcnj10	46.0444423129801	-0.964308568479574	0.0976631906412159	114.374452266002	1.07885058095454e-26	1.23400415621299e-25
Zeb1	4383.21861163592	1.15190885346699	0.104480324921677	114.297563851196	1.12150440639489e-26	1.28197460348581e-25
Slc1a6	314.264388101427	1.15254736222153	0.107045531513676	114.274862858624	1.13441732621858e-26	1.29590921947326e-25
Ifit3	35.1726622902127	1.40887797539018	0.156018419301027	114.240803868103	1.15407041944128e-26	1.31752087668233e-25
Uap1l1	1940.56373236719	0.761272472502016	0.0603687927264396	114.202912283112	1.17633546050998e-26	1.34208501808184e-25
Gemin5	9365.60632434217	-0.605085911565916	0.0546271095331175	114.097796598627	1.24037604808165e-26	1.41424948648089e-25
Zfp358	2356.33511866702	0.698547717798556	0.0558333030226215	114.082227056827	1.25015364011696e-26	1.42449209247126e-25
Ccdc113	4.25876127545113	-1.92917647161196	0.221115204652083	114.035230232013	1.28013741148807e-26	1.45773107778023e-25
Galnt18	107.705698900144	0.780611190553512	0.0744810121492518	113.962978935185	1.32764226644727e-26	1.51086700816826e-25
Snn	3936.14992923444	0.60934970116328	0.0507677436150763	113.92204351034	1.3553354096123e-26	1.54140396774868e-25
Tbc1d12	722.169795000667	0.55019231555857	0.0471331167608993	113.711066187472	1.50749425221382e-26	1.71336561555481e-25
Dusp27	774.563076676411	-1.29990264501589	0.160028712111576	113.539778110013	1.64350950481818e-26	1.86677282893692e-25
Gnb4	2273.29564055967	0.824390268914973	0.0660806750368335	113.532337580381	1.64968832500006e-26	1.87260507018203e-25
Sema4a	245.114389883402	-0.901442843851744	0.088715498010659	113.516103885996	1.66324999170583e-26	1.88680509811791e-25
Cops7a	6085.02588259882	-0.24692250470138	0.023899079548818	113.492443551979	1.68321582927203e-26	1.90824752831819e-25
Porcn	692.693794768619	-0.871191050743191	0.101027284978078	113.463602644138	1.70787777386529e-26	1.93498344120492e-25
Ppib	13246.0191078122	0.205780686691941	0.0191712583354591	113.433181547694	1.73428268338308e-26	1.9636590862674e-25
Inpp1	865.531734140741	0.743217543658331	0.0622884445078771	113.418086150889	1.74753636695369e-26	1.97741733383687e-25
Cyth1	1228.65257248069	0.785611023192619	0.0683652009717863	113.403033044251	1.76085379593285e-26	1.99123031715357e-25
Fbxl7	283.754989590885	1.26417094666122	0.121951321897755	113.336660761581	1.82079408911768e-26	2.05771531117363e-25
Nsmf	2183.89967587516	0.790391101508042	0.0643953615595219	113.311577915592	1.8439738392657e-26	2.08259891733188e-25
Nvl	8351.12410816018	-0.221339244791003	0.0212227511404327	113.255090681172	1.8972617350136e-26	2.1414341861214e-25
Mapk13	589.342139248112	-0.79779185066741	0.0891435073496327	113.222692624731	1.92851699825763e-26	2.17534291595916e-25
Rbm47	543.562356403036	-0.967663771546545	0.0959803457171054	113.165803111398	1.98465105023429e-26	2.23725434229742e-25
Sigirr	217.687409902002	-0.900214185838728	0.0893586862367043	113.162418585108	1.98804167092068e-26	2.23966880452026e-25
Lgals12	21.9153707645016	-2.01832011467814	0.196549233502312	113.156148299091	1.99433856396268e-26	2.24535230035598e-25
Ppef2	50.1553761046868	-1.00037765918251	0.100853755836175	112.805208270501	2.38049681452763e-26	2.67843226904348e-25
Ccdc40	232.423611066784	-0.850618878221065	0.0839812292007858	112.782587899592	2.40781083155085e-26	2.7074662861357e-25
Adamts2	4959.13345980595	2.33152371491451	0.177730842641888	112.745872525117	2.45281337785285e-26	2.7563413491097e-25
Ubtf	12029.9623154131	-0.235605222648992	0.0231467618456236	112.744059687798	2.45505706351339e-26	2.75713515554869e-25
Pim2	5101.13588250394	-2.10726703794614	0.186926223180873	112.728612252652	2.47425927623548e-26	2.77696120896642e-25
Orc1	1985.58726787469	-0.823196702745066	0.0737601341054992	112.704164836537	2.50495652599137e-26	2.80965574069138e-25
Rgs14	26.2309304895163	-0.88259251553251	0.0860133666933038	112.552540495482	2.70403530223616e-26	3.03105457160034e-25
Evpl	212.710902375436	-0.737365265930005	0.075977180735456	112.51775612794	2.75189375892319e-26	3.08088107239171e-25
Lyrm2	590.841989324035	0.415127586858929	0.0366778113161712	112.517736033656	2.75192164927322e-26	3.08088107239171e-25
Mettl18	351.333210377349	-0.563020305063618	0.0561143126234225	112.484661281112	2.79821389400048e-26	3.13075272544595e-25
Psmb3	7000.10157288948	-0.3992666905905	0.0370875606121353	112.290973455289	3.08537199597153e-26	3.44988446058288e-25
Gm8113	215.318970803169	1.16670014021164	0.0955084922311746	112.267772786279	3.1216887458205e-26	3.48831698793088e-25
Ttc39b	1396.33803445202	-0.831527879749289	0.0966475457491933	112.052051559907	3.48051395613071e-26	3.88686287691185e-25
Galnt10	3368.9058046484	0.42825643800875	0.0375585364656738	111.996320514675	3.57973932975511e-26	3.99518512004716e-25
Tmco3	1635.148356753	0.392715225860613	0.0367977589921252	111.940069267786	3.68276011591405e-26	4.10760588799245e-25
Pced1a	1739.33437895422	0.339436638657004	0.0309030383700636	111.88829678009	3.78019687123997e-26	4.21366257835232e-25
Mxra8	2399.06421361199	1.29883237334773	0.123456897852611	111.719153675472	4.1168615305076e-26	4.58608146271141e-25
Cep76	1689.44385858928	-0.44217901446923	0.0427412126949058	111.686876999757	4.18443397469562e-26	4.65846203204009e-25
Wdr20rt	4.65122003130501	-2.25834929390635	0.24779824434199	111.636328635817	4.29249473965178e-26	4.77579982355178e-25
Ncapd3	4530.36224399507	-0.334198889142716	0.0317101582057422	111.635045684546	4.2952734114365e-26	4.77592861959787e-25
Tnc	22590.499747994	2.86927903324248	0.187437535668876	111.605033399041	4.36079110137796e-26	4.84577375484595e-25
Ttpa	142.813546103424	-1.05515602977056	0.112173013069136	111.602045002957	4.36736932547125e-26	4.85007856670754e-25
Nup160	8282.48853307989	-0.413734589058825	0.0388358719798424	111.568611061376	4.4416461166859e-26	4.9295125682402e-25
Prickle2	1235.35837087769	1.0529924582671	0.0955187739365618	111.452442208073	4.70968685033067e-26	5.22376213114908e-25
Pir	650.460822584325	-0.928239325523613	0.0890343508343445	111.403323636879	4.82783110931404e-26	5.35149264187561e-25
Pacs1	4097.4799292504	0.330800482212887	0.0303373057364878	111.391228740769	4.85737477784716e-26	5.38091517237114e-25
Zhx2	504.539736868027	0.520586545457645	0.0454249149374686	111.353592569277	4.95046874271927e-26	5.48065783337469e-25
Ormdl3	2694.71455852518	0.395519955879611	0.0380191794150795	111.315116376723	5.0474854386389e-26	5.58461760283706e-25
Large	2325.05154879668	0.403209484720472	0.03607676494845	111.300304684409	5.08533761848231e-26	5.62302898813072e-25
Ppan	5508.91251892073	-0.493475476958512	0.0466656293520005	111.271489014703	5.1597931700688e-26	5.70184168238965e-25
Fzd4	2361.6612655543	1.46771814560703	0.105857959620261	111.228304207132	5.27342283649767e-26	5.82382010914937e-25
Ybey	495.555517773891	-0.348043110072758	0.0331428628082794	111.172789342428	5.42318019184777e-26	5.98552226097168e-25
Fam89b	2028.65468215607	0.781619443730973	0.0641538734928237	111.147345316699	5.49323251603871e-26	6.05910978936988e-25
AI118078	35.7120514803895	-1.80902237711845	0.186174814770644	111.080597103353	5.68133460557967e-26	6.26273731721397e-25
Gm5662	38.7641769968854	-2.5854061952689	0.30533116212783	111.050054531269	5.76954132220691e-26	6.3560641040406e-25
Pappa	1701.52424375593	2.35587827859654	0.154194075225973	111.028476384064	5.83268326503435e-26	6.42168043943468e-25
Nsun2	13220.0321530386	-0.538413478990077	0.0497827169398971	110.902286628013	6.2160260798798e-26	6.839535444334e-25
Klhl26	2274.19097706379	0.690733012535152	0.0586486476325875	110.641383990306	7.09038346023053e-26	7.7968134493706e-25
Pced1b	1377.53706634443	-0.813447927745218	0.0808396355391429	110.567340057317	7.36022364359017e-26	8.08857910832045e-25
Fez2	2469.38695541755	0.58456026508419	0.0518317131135988	110.45100973591	7.80506354829378e-26	8.57218706299136e-25
Supt16	17989.0138533777	-0.501022533903856	0.047235584485134	110.395384744104	8.02717528285077e-26	8.81073370244361e-25
Msrb3	1948.5244655702	1.10819101355022	0.108158266038826	110.305712554543	8.39862536586818e-26	9.21280403283461e-25
Fam122a	510.377196396289	0.38703916131357	0.0352163461364599	110.271547943159	8.5446260161013e-26	9.36722907082988e-25
Lsp1	3915.0571175253	1.89833195377336	0.13774549903109	110.200542692991	8.8562341953119e-26	9.70290533249352e-25
Cstad	17.6218468764868	1.24020180397259	0.142220344929191	110.183491398572	8.9327412029064e-26	9.78075173834715e-25
Tmem123	4843.22318729757	0.270159465943579	0.0244974022327922	110.175969631201	8.9667002019827e-26	9.81194436379254e-25
Mcfd2	3619.49649750821	0.311392904375082	0.029960212455686	110.12798492643	9.18639987011161e-26	1.00462244921007e-24
Tcaim	391.928851308596	-0.379633468175492	0.0388646621100359	110.08249130795	9.39966380628615e-26	1.02731852751823e-24
Fank1	36.8519096510511	-1.04078180347031	0.1181397257789	110.0774157273	9.42376195101627e-26	1.02932503405284e-24
Rnf215	922.257376307873	0.507937777335668	0.0478529269932808	110.06830381284	9.46717918526935e-26	1.03343797131957e-24
Cmss1	633.693832378745	-0.548861425235829	0.05054325569894	110.037402118908	9.61591745289242e-26	1.04903576348921e-24
Tgfbr1	7344.88255540415	0.605830875631927	0.0528890164773621	110.03382159403	9.63330189139675e-26	1.050293431138e-24
Bckdhb	939.046352836834	-0.444448472095355	0.0435032297749859	109.92202514136	1.01922098443357e-25	1.11055457811762e-24
Lypla1	4466.34749566093	-0.330559587553764	0.0322950772881017	109.872766719105	1.04486533631203e-25	1.13780569561362e-24
Sec14l4	127.018488424918	-1.44823395895694	0.132290279834917	109.846601142645	1.05874877662224e-25	1.1522244726165e-24
Fbln2	18720.3497490283	1.90936344100751	0.131590039692807	109.810294058266	1.07831944765675e-25	1.17281135801843e-24
Pank4	1374.87332512417	0.377743650642978	0.0364695985911101	109.739141335006	1.11772856245385e-25	1.21493707682483e-24
Nup43	2866.40333959528	-0.557051295247818	0.0514699127366393	109.626125380006	1.18330661647752e-25	1.28543938016501e-24
Enoph1	2055.11524326072	-0.302435531161068	0.0287454584619997	109.61443893816	1.19030351727316e-25	1.29225748076841e-24
Sec63	6209.50698314346	0.306467769143222	0.0283156713262872	109.548477037839	1.23057925214373e-25	1.33517476631566e-24
Fam175a	876.246860347271	-0.266880879890671	0.0258907732092622	109.538029637953	1.23708220704626e-25	1.34141894699968e-24
Prrx1	1638.50046806044	2.64776206323008	0.185372994242478	109.516562227404	1.250552608767e-25	1.35520610502938e-24
Dlk1	75324.5983744173	2.37548876146223	0.175100652095076	109.472788251633	1.27847623144815e-25	1.38462990404726e-24
Ap3d1	10129.4354673487	0.202658921057327	0.0192832966548511	109.462102080284	1.28538716222165e-25	1.39127451746803e-24
Cenpo	1276.03132097603	-0.261202912711833	0.0252995810352854	109.451065356591	1.29256402585057e-25	1.39819878188359e-24
Rit1	1666.53488129439	0.365666890139491	0.0342021398948848	109.360169070658	1.35321622330365e-25	1.46292543489758e-24
Bmp6	343.583035310003	0.810696027423531	0.0688475520169196	109.354185161216	1.35730753256316e-25	1.46646449376628e-24
Tspear	35.4400835791923	-1.18570334770805	0.111491191668783	109.266563303207	1.41865279626939e-25	1.53182046364188e-24
Fam101b	881.711538337167	0.703437786796173	0.0695003306946288	109.038398884059	1.59172245008919e-25	1.71766198209084e-24
Dyrk2	1913.0649423317	0.376682761419701	0.0340181607300289	108.89539469565	1.71080408014975e-25	1.84505539251267e-24
Golga1	1185.68274791837	0.389159001381613	0.03623786135644	108.843515731826	1.75617304946909e-25	1.89284637273006e-24
Trp73	128.318287055351	-1.9944820217339	0.206892166151156	108.796003300413	1.79877831764454e-25	1.93760295056786e-24
Zfp874a	920.741602888895	-0.306101247158175	0.0299865131519781	108.745660548605	1.84505012064787e-25	1.98625293600357e-24
Kdm4c	2877.7302816662	-0.618916152060403	0.0690998717904439	108.544321004502	2.04232014459086e-25	2.19730124734475e-24
Set	46235.2705884728	-0.466922577002061	0.043796132662951	108.491097170446	2.09790517474935e-25	2.25575115762168e-24
Gtf2h3	3701.61913066732	-0.361605173700327	0.0342370055087744	108.487690262958	2.10151431950281e-25	2.25827797005889e-24
Srbd1	2951.7274465945	-0.259408558772588	0.024935088887319	108.408493935539	2.18718437905138e-25	2.34893124780158e-24
Tmem170	529.530522883897	-0.582417163849401	0.0581857470909908	108.325109644047	2.2811623802193e-25	2.44839301551366e-24
Nrsn1	69.1103768000391	-1.39138491771651	0.151233609620778	108.316849911469	2.29068854700786e-25	2.45714707479581e-24
Rtl1	470.668115659236	0.73260264579099	0.0718330540021159	108.151764589879	2.48965527239851e-25	2.66897593009368e-24
Cyp4f16	1316.46165125179	0.254510624551016	0.0238314016127134	108.150218494286	2.49159813347106e-25	2.66946311372781e-24
Celsr2	617.332585861364	-0.857659238531048	0.0934622618158471	108.138285445746	2.50664459810637e-25	2.68398035027091e-24
Zbtb3	316.223573782336	-0.249317359814843	0.0240856054845205	108.127553667128	2.52025397368865e-25	2.69694242351467e-24
Ccdc64b	67.8871727259344	-1.7467311662588	0.161641214170298	108.031613383911	2.64525059837494e-25	2.82901428037296e-24
Chsy3	151.180517078956	1.03409230299083	0.0913515951348782	108.012129910598	2.67138249652315e-25	2.85525894369146e-24
Casp8	437.784514375089	1.09651971097686	0.0938942889271829	107.707198377742	3.1156891971377e-25	3.32816472606698e-24
Tmem45b	7.85589068598787	-1.47211384290692	0.175525092708893	107.70537689696	3.11855397500208e-25	3.32924199652752e-24
Wdr53	644.667115438055	-0.254474488703303	0.0244597872447794	107.68777780772	3.14636942588437e-25	3.35693846836622e-24
Pde1b	272.518883248506	-0.895028252837675	0.0967078656335194	107.674201873307	3.16799567892303e-25	3.37800252684213e-24
Myh13	47.4418155374928	-1.91828959042292	0.243343463870297	107.647978883222	3.21019032277331e-25	3.42096039447055e-24
Zfp61	862.419966837902	0.519230577744954	0.0473076931759729	107.612367425529	3.26839307197914e-25	3.48091625569749e-24
Helb	1401.54857505546	-0.659331372852737	0.0764275780576621	107.604685492605	3.28108603114585e-25	3.49236071030272e-24
Syap1	1948.0703082171	0.511158503065541	0.0489126632910174	107.500394198738	3.45836639431174e-25	3.67887314839745e-24
Wwc1	2362.91418422353	-0.753766498544435	0.0696304357913358	107.487330305224	3.48123796777932e-25	3.70100788097937e-24
Ccdc177	14.328510124795	-1.52891876379753	0.161383575392321	107.479095063692	3.49573347167448e-25	3.71421681365414e-24
Cplx2	1530.12448784039	0.914016842769691	0.0886353527537191	107.400523399738	3.63710557327324e-25	3.86213667594171e-24
Rragc	2464.8769578564	0.490628305016244	0.0473135591313377	107.357816990101	3.71633033992483e-25	3.94392808559478e-24
Calu	24962.9430080914	0.361598998678455	0.0352792745379774	107.233969370001	3.95597607807459e-25	4.19576764992713e-24
Psd2	56.3275254943269	-0.658829650296693	0.0673109696297196	107.199590151425	4.02519936654351e-25	4.26666374934739e-24
Atp2b2	25.4355558515527	-1.2479027528086	0.153118778237152	107.174531334774	4.07641798168689e-25	4.31840262856198e-24
Stard13	773.8030358735	0.610098015526829	0.0562957885296173	107.100812178784	4.23090590821851e-25	4.47677271173445e-24
Tmeff2	98.4197496279451	1.45195585444934	0.131143477483173	107.101062635733	4.23037125343889e-25	4.47677271173445e-24
Mt2	1339.5444794897	-1.26444028795936	0.137768510859629	106.99882213042	4.45434049809156e-25	4.71041254913162e-24
Arl6	740.111126272282	-0.384462035126028	0.037006828370908	106.964806661162	4.53145411230356e-25	4.78913550407568e-24
Adam5	15.8824226274887	1.36963859076622	0.162417072377427	106.945263022035	4.57636234070706e-25	4.8337490330142e-24
Fgf12	39.736382903432	1.92361069625515	0.230615732541005	106.93360253388	4.60336805756355e-25	4.85941177824617e-24
Ly6k	5.64574365044762	-2.07041460739913	0.247833953538671	106.929100526562	4.61383731482276e-25	4.86759836713801e-24
Gins1	1104.77153067641	-0.479408009599559	0.0450388464603971	106.879234739601	4.73140334117806e-25	4.98869599788528e-24
Ccdc172	5.57253644493592	-1.94310718482804	0.214237448427948	106.853577201962	4.79305748429977e-25	5.05073360639932e-24
Rps6ka1	2875.56578926457	-0.441673012702707	0.0449986912992122	106.82441848064	4.86410091907033e-25	5.12258661089409e-24
Pkhd1	29.2337263024262	-1.38415536994205	0.145369130535253	106.756162825558	5.03454711820097e-25	5.29897902376376e-24
Ipmk	3120.97203464422	-0.497403934460111	0.0477072179972476	106.721416846505	5.12359535650552e-25	5.38954150844143e-24
Mapk4	881.282969865055	-1.06887724067118	0.102047359502536	106.719680644442	5.12808605202781e-25	5.39110336126135e-24
Zbtb1	2403.08752355096	0.219543172156149	0.0208805245314636	106.699040317831	5.18177490482324e-25	5.44435459390773e-24
Fra10ac1	819.812119936164	-0.257723614378634	0.025262643243023	106.660044327217	5.28474904634346e-25	5.54929591019731e-24
Gabpa	5417.16451120961	-0.32105708754735	0.0335311137601054	106.638857040551	5.34155242934e-25	5.605660785267e-24
Spata31d1b	9.17592739279431	-1.92538323301064	0.24104336059287	106.629088803498	5.36794647047844e-25	5.63006549403689e-24
Dvl3	3181.7750074693	0.359759557093198	0.0344163886028352	106.6169457941	5.40093914815209e-25	5.6613584817129e-24
D630039A03Rik	24.1836500273664	-1.25393129309101	0.155539650839183	106.572826808158	5.52252720437397e-25	5.78542788612425e-24
Foxj2	1896.27767657135	0.285353732454441	0.0266676692479355	106.509389934101	5.70216762192166e-25	5.96711804044447e-24
St3gal1	2847.27762731772	1.63314065934256	0.123665904452766	106.509234396918	5.70261517776516e-25	5.96711804044447e-24
Cpne9	47.2833069468592	-1.52367366540455	0.174586745879338	106.493634817432	5.74768166084652e-25	6.01076796427302e-24
Ska3	1735.38859306334	-0.371142302711126	0.037024831469204	106.480826784966	5.78494966284524e-25	6.0462163288537e-24
Lmcd1	197.129325255112	1.8789634663447	0.190816508582072	106.424887469526	5.95057194376112e-25	6.21569643630493e-24
Cox7b2	8.05777542306776	-2.51223198308166	0.268825861425398	106.400236495457	6.02505479020678e-25	6.28983455543414e-24
Pcdhb3	55.604093534262	1.33297321959787	0.121984178646413	106.348998108774	6.18286821916072e-25	6.45082847647746e-24
Adcyap1r1	1688.16784081482	1.40907637915487	0.106013513312905	106.325416897596	6.25688068805206e-25	6.52425320582638e-24
Fmn2	409.941335223136	-0.911366883396158	0.0912296343188178	106.273147660608	6.42410822510771e-25	6.69473451582259e-24
Serpinh1	66861.7406372752	0.660599995033822	0.0604636495185939	106.230933249638	6.56242439218261e-25	6.83490600893119e-24
Acbd3	4952.4838432601	0.302206701685548	0.0273893656052297	106.160766311295	6.79894867719906e-25	7.07714129573796e-24
Nr2f1	251.122441971527	1.95304718049379	0.187408359388782	106.122438534851	6.93172832945355e-25	7.21116865363976e-24
Cttnbp2	332.056754011401	0.771710966163953	0.0752957106483832	106.072309798913	7.10931240314245e-25	7.39162422900637e-24
Tars	8557.11586325951	-0.372848929471706	0.0370330404561571	106.008084385356	7.34350032945628e-25	7.6306882044495e-24
Ccdc181	324.213871984688	-0.32372111369851	0.0324166811217037	106.005970646181	7.35133752364563e-25	7.63440871375706e-24
Prpf31	6163.61874350734	-0.369964991166173	0.0354028943974104	105.964195092347	7.50795839262743e-25	7.79254825068131e-24
Sgk2	72.2638589982345	-1.33431580711617	0.159981951180242	105.935575947557	7.61717657086387e-25	7.90133382292906e-24
Gpn3	2184.94564712063	-0.346342720965736	0.0333748895495015	105.783122794882	8.2263253445747e-25	8.52827428063279e-24
Dpep3	4.36119045706124	-2.08242197661321	0.238551048970334	105.763934364225	8.30637008994472e-25	8.60628235489073e-24
Scamp4	3736.57626854073	-0.21128884795125	0.0208551544799842	105.751152213797	8.36012279585339e-25	8.6569747311565e-24
Dnajb2	1546.23549249658	0.424056307962272	0.0396339065842014	105.746501441895	8.37976686467497e-25	8.67230921626922e-24
St3gal5	3138.79053643755	0.972092710071914	0.0818861646509933	105.730321462559	8.44846873102579e-25	8.73836716787472e-24
Acpp	85.6688443910291	-0.868317153237751	0.0872735550983838	105.720729684176	8.48946209164736e-25	8.77570620251846e-24
BC030867	1857.61018150496	-0.456477337260289	0.0445381166887298	105.649925789844	8.79828225537156e-25	9.08970001440605e-24
Ropn1l	42.5387798093766	0.77321027617259	0.0774443752190755	105.624746291072	8.91079333362727e-25	9.2006377915144e-24
Fbxw7	2024.67608543874	-0.243681627828698	0.0239896533926586	105.613027195351	8.9636481002012e-25	9.24988657520763e-24
Dnajc25	824.043653044805	0.43674138889458	0.0400871384022567	105.585071798899	9.09100048290965e-25	9.37591107883753e-24
Esrp1	1764.60396839399	-1.83714783230609	0.149088076692085	105.497820947822	9.50023233710816e-25	9.7903053298768e-24
Hltf	1818.80858379367	-0.51571806344994	0.0533288888407959	105.497093652996	9.50371986580179e-25	9.7903053298768e-24
Lhfpl5	8.55751376493043	-2.26712918179826	0.252743266524258	105.462913465027	9.66907324820435e-25	9.95492702104162e-24
Tsta3	1783.23284302448	-0.226664576682972	0.0225539400935986	105.361037964758	1.01791822741903e-24	1.04741040784625e-23
Top1mt	447.946806110254	-0.331237509418863	0.0338452274798854	105.344617918832	1.02638829086834e-24	1.05552029797728e-23
Lrrc17	760.320501782975	3.2618950843508	0.324598393408158	105.330960783149	1.03348681600435e-24	1.06221123467267e-23
Phldb2	12211.7252755853	1.35848764354201	0.0975063195074583	105.309960344809	1.04449806687071e-24	1.07279124553478e-23
Zdhhc8	3202.13988395205	0.390066931489227	0.0372580069055735	105.309051905666	1.04497703147436e-24	1.07279124553478e-23
Lysmd4	806.921275300196	0.496701450161426	0.0476733424164428	105.250808002271	1.0761484861684e-24	1.10416036037931e-23
Hspa9	34966.2187455426	-0.326244608448176	0.0321499442345644	105.246255488956	1.07862377042883e-24	1.10606731404466e-23
Ptprd	1299.61857377398	1.40534656451534	0.130210157953257	105.230363595379	1.08730920168475e-24	1.11433660184092e-23
Ccdc116	137.997049101671	-0.86792591465921	0.0904446332825816	105.154820121439	1.12956240741781e-24	1.15635236702087e-23
Fam149a	780.029094255943	1.23940382971329	0.0948816541509238	105.154762248916	1.12959539839451e-24	1.15635236702087e-23
Slco4c1	139.321093798121	-1.02599936418781	0.103664139091723	105.128094307662	1.14490080383119e-24	1.17135173512335e-23
Ift22	817.452024565727	0.272645791472499	0.0253129283003762	105.05958855399	1.18517551307023e-24	1.21186561156867e-23
Unc13c	66.1779890901756	2.03973353744206	0.211129517709534	104.945210409412	1.25560142601227e-24	1.28314595871966e-23
Mageh1	1730.9440604835	0.583985910583779	0.0492872960396876	104.904884356061	1.28141684346165e-24	1.30878195259025e-23
Tecpr1	1809.87302541615	0.573207669808695	0.055256181652633	104.871604247038	1.30312103669286e-24	1.33019213392638e-23
Zpr1	3517.47006090675	-0.391394815666383	0.0376049293271926	104.841583198689	1.32301503976133e-24	1.34973121377244e-23
Ercc6l	2780.99504425516	-0.395247865673893	0.0388507170497248	104.808239194315	1.34546731958894e-24	1.37185653080317e-23
Tmem106b	3296.17966918316	0.524402377981615	0.0497175755747974	104.746730722641	1.38788888504634e-24	1.41430608825603e-23
Igfn1	51.7534930632907	2.05907272183267	0.188050014726853	104.693902745275	1.42538994946516e-24	1.45087223289771e-23
Maml1	5257.33462810269	0.326557856596047	0.0295908057776348	104.694035678325	1.4252943235412e-24	1.45087223289771e-23
Trib2	2224.0974290689	1.06117759892343	0.101962088328895	104.655624656577	1.45319411962389e-24	1.47833446032073e-23
Reg2	29.216391352285	-2.41987675122797	0.24416517613893	104.638943298746	1.46548009889383e-24	1.48998784431184e-23
Syk	574.142437951944	-1.3911787576071	0.160009151715069	104.544265651436	1.53720535530216e-24	1.56202708483537e-23
Rxrg	133.570946993183	-1.46913263631392	0.135398358546773	104.349185799459	1.69625483128995e-24	1.72266876552578e-23
Crlf3	2630.9943240421	-0.270706087477416	0.0262527603837524	104.340608193475	1.70361409559052e-24	1.72916348638461e-23
Akt2	6268.75251074696	0.276640412690936	0.0268444398139639	104.275524535459	1.76050381452201e-24	1.78589569646224e-23
Cyp4f39	15.4686190194563	-1.6029101073266	0.176719173259566	104.257386597302	1.77669408277826e-24	1.80130064299763e-23
Zfp418	270.83410525972	-0.513540333850328	0.051994158118212	104.242162320601	1.7903984613704e-24	1.81416928839989e-23
Slc28a2	173.032170328023	1.51422581265976	0.11707843781018	104.215017958345	1.81509572842618e-24	1.83815595083702e-23
Wdr92	1768.89280659169	-0.320739304475879	0.0312105450485957	104.198450508403	1.8303367570453e-24	1.85254456758507e-23
Tdgf1	7986.39645384493	-2.96493776049818	0.246319875668255	104.143796103356	1.88152890200864e-24	1.90328374830936e-23
Zic3	2825.06694539101	-2.18579486435935	0.184239329557369	104.12867766519	1.89594078029262e-24	1.91678116654724e-23
Fam19a4	138.222298360184	-2.25235643754442	0.210690463402965	104.071204554568	1.95174278046108e-24	1.97208488831377e-23
D10Bwg1379e	158.891807794669	-0.897651203957994	0.0981254456708438	104.057562722426	1.96522740252607e-24	1.9845919743415e-23
Slc8a1	430.317331423002	1.74110837134452	0.140576818678538	103.971073328087	2.05291510279582e-24	2.07197706070023e-23
Rpa2	2540.91526329618	-0.29271085136652	0.0301994728812656	103.8455313712	2.18720562351758e-24	2.20627293913317e-23
Cblb	3161.60927035234	0.586129787345771	0.0528422852056921	103.838231690053	2.19527890059934e-24	2.21317184273463e-23
Tmem59l	371.674770732812	-1.69806537210733	0.150470991766039	103.812044464151	2.2244873962612e-24	2.24135850853622e-23
Rab2a	9213.72448277481	0.360113056174708	0.032178599415854	103.730043414163	2.31848710719157e-24	2.33475947599556e-23
Amz1	126.758812657931	-0.821919491178724	0.0828983183395832	103.721103314922	2.32897257424375e-24	2.34400241970043e-23
Shd	158.824068680506	0.838389534606131	0.079844399116603	103.682782475397	2.37445751427251e-24	2.38844057871439e-23
Hnrnpf	45695.6307176135	-0.302534489101877	0.0294328414498705	103.670552639451	2.38915992534368e-24	2.40188246978917e-23
Aqp6	3.46690319779875	-1.9223404453859	0.219169637890409	103.658883226591	2.40327349044612e-24	2.41471764992443e-23
Gnb2	12318.7544944614	0.369520352379709	0.0355608386476664	103.585375077159	2.49411509061557e-24	2.50458869821894e-23
Foxr2	97.5275579501374	-2.23883349534924	0.236226216435246	103.577210809812	2.50441408805509e-24	2.51352359648953e-23
Hmbox1	2816.93928288023	0.328859385925262	0.0318978898232021	103.462643021267	2.65350619297794e-24	2.66166854424269e-23
Wdr73	2522.52558222467	-0.464422147755326	0.0450067806436418	103.431905700512	2.69499497593543e-24	2.70177389007277e-23
Eif4ebp1	5965.78983100554	-0.401639344180188	0.0422699720492202	103.370922018542	2.77924031712905e-24	2.78314416214802e-23
Pkd1	6677.24765810334	0.610514824636577	0.060060531098728	103.370904655132	2.77926467488548e-24	2.78314416214802e-23
Cplx1	70.5963482023786	-1.27354513830401	0.141702538415488	103.36827157867	2.78296088216359e-24	2.78529036950916e-23
Ppp1r14d	9.62369545915808	-1.16031969038487	0.122909740678241	103.274003156395	2.91858058687068e-24	2.91939446879675e-23
Stbd1	1432.40965226859	1.14514343628244	0.097328322231796	103.248903200419	2.95579208551959e-24	2.95496828616466e-23
Ppp3ca	4417.72848391795	0.622893649358849	0.0571532933126068	103.197646437283	3.03326238170031e-24	3.03072762204987e-23
Kif20a	11126.3155518244	-0.288461081180458	0.0287622435764524	103.176637487796	3.06559943690188e-24	3.06133217710664e-23
Abo	4.93535477735075	-2.07821476664178	0.243093122017706	103.173741128663	3.07008448583096e-24	3.06410491115071e-23
Fam219a	415.18739510033	0.435847029544258	0.0424416780581862	103.161684724625	3.08882460772143e-24	3.08109395658976e-23
Gucd1	2058.22303000166	0.330187522043814	0.0304973617729391	103.12462361297	3.14715075481204e-24	3.13752911548382e-23
Ndst1	8049.91330350802	0.679975670824097	0.0615231658096042	103.080503172664	3.21802475998313e-24	3.20640411501653e-23
Smndc1	3633.00029395625	-0.227141584936837	0.0224545096615163	103.056840737223	3.25669091672229e-24	3.24312890568652e-23
Gsdma	8.90835313419766	-1.20244114385845	0.135895643630617	103.055124790966	3.25951290259785e-24	3.24413784173653e-23
Cdt1	5154.26280930281	-0.428038835961012	0.0417451393575605	103.027657875222	3.30501838811589e-24	3.28760425906037e-23
Wbp1l	8286.48431352538	0.40089178316854	0.0372063172890877	102.97676874984	3.3910141973741e-24	3.37127714134726e-23
Bag3	4538.63829573007	0.588605485477884	0.0509621201336128	102.934881328589	3.46347497247034e-24	3.4414085114269e-23
Rnf150	683.079583849851	1.94939669932598	0.202262819782024	102.926182298088	3.4787164885015e-24	3.45463899342605e-23
Cars	4115.49479956175	-0.462729137898527	0.051574217133722	102.80030820926	3.70691850727569e-24	3.67922431809571e-23
Acad11	1684.50336385051	-0.330797264820475	0.0350585504993771	102.791690268976	3.72307913280243e-24	3.69322036763338e-23
Lrrc8a	2554.51867381009	0.28198728061716	0.0265069562296783	102.777676118276	3.74950949938928e-24	3.71738269052221e-23
Plk5	137.563605343634	-1.746006338845	0.164488861947633	102.715132207734	3.86977239210518e-24	3.83449546145892e-23
Zfyve21	1631.00698298702	0.40438648861925	0.0367625731891423	102.550759559631	4.20455264175724e-24	4.16392333682585e-23
Lrpprc	8994.99373200336	-0.369135417265896	0.0363303361396146	102.539229401479	4.22909555349495e-24	4.1859177015415e-23
Art1	10.3806398119665	-1.8169191059518	0.21028846802414	102.53666725908	4.23456871766308e-24	4.18902316333631e-23
Thop1	5839.68900928415	-0.461733162359437	0.0450958909900357	102.468233668241	4.38340525822703e-24	4.33386842923384e-23
F2r	21906.9237749059	1.48111865248087	0.11695148233161	102.464191661473	4.39235811145018e-24	4.34032742307763e-23
Tom1l1	1110.27260921503	-0.507794226709886	0.0517699287858402	102.427861666237	4.47365274914645e-24	4.41822478281617e-23
Slc39a13	1293.22952959248	0.796576031719329	0.0803929215729558	102.421379970021	4.48831406444902e-24	4.4302648731917e-23
Cnn2	22672.6553653574	0.609696864639646	0.0524754056590781	102.414419416862	4.50411205205437e-24	4.44097029431529e-23
Myo1f	58.8544377034141	-1.72220004046692	0.226342688370677	102.415479477576	4.50170250490653e-24	4.44097029431529e-23
Sox5	456.742901388141	2.40272959075808	0.19281747644054	102.353721398923	4.64425361950425e-24	4.57663124537411e-23
Parp2	2149.63589612027	-0.322275598046229	0.0328718687047548	102.326044102985	4.70959549882262e-24	4.63847310661086e-23
Entpd7	676.695980279292	0.473431861282424	0.0462989854658076	102.241317715852	4.91539276170441e-24	4.83850544353286e-23
Adamtsl2	650.754332819686	2.53347840315769	0.183894569071696	102.231076652339	4.94086957602573e-24	4.86091584454314e-23
Ctcfl	20.2041589537135	-2.51449561524796	0.274272368083045	102.204564915904	5.00743832785526e-24	4.92370649178093e-23
Bend5	408.509075212637	0.630036019457928	0.0608825906393604	102.162746586404	5.11426880784267e-24	5.02599512704977e-23
Col4a2	25932.1597833376	1.14727062044355	0.116644153114817	102.109748232407	5.25294155907335e-24	5.1594472542158e-23
Slc34a3	17.7056965239424	-1.54932289696255	0.177738005748359	101.970776907374	5.6346898501864e-24	5.53137178232584e-23
Ank1	676.547059099211	1.96238603835071	0.1580611398528	101.954013613738	5.68257467342104e-24	5.57532695666337e-23
Fmnl3	3948.22756305593	0.485174541337889	0.0486980795844564	101.931094919043	5.74870188632195e-24	5.63712238005381e-23
Mtmr3	6178.71859780713	0.242248195253265	0.0237146509962264	101.894876955461	5.85477410901513e-24	5.73799855984625e-23
Fam188b	403.632213169924	0.341869062620159	0.0326313518790227	101.873085999111	5.91953459787285e-24	5.79829890840248e-23
Clip2	2768.590717216	0.809629191981717	0.0809894274170706	101.866971100545	5.9378358433571e-24	5.81305053769703e-23
Cldn3	196.407904742105	-1.06953586218139	0.110807498630366	101.848829726569	5.99246473090057e-24	5.86333087554292e-23
Pcdhb14	268.146698857842	1.22892854779476	0.103216208193032	101.813046270248	6.1016970511179e-24	5.96695401372953e-23
Tcf7l2	1196.65751493369	0.482665739782573	0.0483424263147187	101.809686308466	6.11205536424367e-24	5.97382631922127e-23
Cwc22	3850.66376790869	-0.29629821281793	0.0292090726972955	101.781519022942	6.19958597401459e-24	6.05607703943091e-23
Smpd1	2277.31341864183	0.648176840333857	0.0584285123418609	101.674084287423	6.54510880860261e-24	6.39012120208425e-23
Mtmr7	849.900069795463	-0.778222185815272	0.0748736992457515	101.631436793413	6.68755009922163e-24	6.52563716156365e-23
Dhx8	6937.63137352876	-0.267906533045497	0.0263230392188318	101.591660060763	6.82319627308725e-24	6.65437874702663e-23
Ddx27	7194.22053971929	-0.484747662683992	0.0470391047619985	101.527619447445	7.04739251675166e-24	6.86929265151853e-23
Neo1	8912.41310650284	0.507052159278415	0.0502701467655093	101.507716947206	7.11855763210843e-24	6.93489033850433e-23
Tuba3a	186.89561456218	-2.32831369199719	0.25706077685084	101.470093647664	7.25505630256045e-24	7.06403011869825e-23
Fam19a2	56.5264650696585	2.15473765720103	0.206478608946479	101.467476979362	7.26464646065457e-24	7.06952980313835e-23
Gm20683	289.957850186135	0.698628107074895	0.0627120765627552	101.449435000986	7.3311167871365e-24	7.13034596406145e-23
Surf6	3740.6821056285	-0.407086519607897	0.0395440510690015	101.446868872388	7.34062021210624e-24	7.13571943111791e-23
Ccdc25	2351.03820558818	-0.325977890570651	0.0333026032204915	101.220455449163	8.22950759564431e-24	7.99546146954934e-23
H2afz	30200.2147266146	-0.346140979897007	0.0342772455998251	101.199293814834	8.31789794715609e-24	8.07696262491849e-23
Hspa4	31916.9513169966	-0.358763942454209	0.0357733359359729	101.187205847387	8.36881382623282e-24	8.12200627562152e-23
Gm6880	5.24191954124657	-2.17012200430809	0.253576735644778	101.140871625588	8.5668829915069e-24	8.30973750420098e-23
Sptbn4	466.342559862754	-1.26360747358293	0.151495931032198	101.134936070861	8.59259273783404e-24	8.33017031097587e-23
Kcnmb4	245.531515600239	1.07008013263082	0.0972357182018479	101.114597030331	8.68127762589938e-24	8.41159990386307e-23
P2rx4	743.179981174316	0.304305596715686	0.0306292018764298	101.048249800157	8.97698713876153e-24	8.69342679987517e-23
Nisch	43596.6818433997	0.310220203222146	0.030827557004048	101.04514891283	8.99105159861751e-24	8.70234810691879e-23
Slc11a1	26.3487145103242	-1.2394424730249	0.144977003917204	101.013398569669	9.13633348749475e-24	8.83819531274101e-23
Nos1	306.741025951766	-1.59767631077119	0.199402455300617	100.979974159186	9.29181316308905e-24	8.98375574555268e-23
Ccdc74a	65.508480690616	0.755243496596614	0.0804109333773872	100.915974831898	9.5969407192961e-24	9.27376787718619e-23
Myb	451.343234076991	-1.93116300703868	0.184112298827188	100.890713518061	9.72011878351534e-24	9.387739923659e-23
Vamp3	3221.11148105309	0.282906303576362	0.0279331177936995	100.829307116588	1.00261802453655e-23	9.67812393437195e-23
Copg1	16473.6891800938	0.142368736173533	0.0140923932795881	100.786459639589	1.024543186135e-23	9.88444434821478e-23
Arf4	14529.4805118999	0.322013055408656	0.0313800101951922	100.747876737372	1.04469618825553e-23	1.0073454912023e-22
Tbc1d25	925.369698338188	-0.243211738626505	0.024901551221642	100.632764815666	1.10720947200013e-23	1.067050074171e-22
Ppm1a	5452.09575098501	-0.220415736331355	0.0221405274850083	100.592092463043	1.13018047158104e-23	1.08860294080591e-22
Rad51	4459.10466470583	-0.506130205264561	0.0494735361895992	100.570928185958	1.14232159958122e-23	1.09970681097634e-22
Isg20l2	5677.99341349338	-0.3785304295026	0.0372685200169326	100.561628169418	1.147697833518e-23	1.10428973412797e-22
Slc25a41	6.52609426460206	-1.80867454039723	0.214314071339982	100.523936078139	1.16974758362043e-23	1.12490203282747e-22
Rab13	1124.99404480402	0.598061744372181	0.0581054896364562	100.500468957661	1.1836892779556e-23	1.13769920686676e-22
Jmjd1c	9395.57528366588	-0.432936160888013	0.0464393403824959	100.493538383821	1.18783839661007e-23	1.14107561024112e-22
Slc22a20	6.83781649528267	-2.16529203907388	0.26023658429167	100.488233230769	1.19102425290684e-23	1.14352355331286e-22
Brca1	4826.93377979398	-0.467177092027648	0.04677759337261	100.473213033363	1.20009062574526e-23	1.15161184444843e-22
Kremen2	48.3728221902659	-1.70938840951809	0.15917093686704	100.446573456726	1.21634071157458e-23	1.16658131882834e-22
Hoxa9	625.594007760065	1.98651673379705	0.148555784950423	100.42762849851	1.22803083033614e-23	1.17716370615065e-22
Ppara	44.2962907217436	1.14013018278963	0.120786146179924	100.420698765957	1.2323348831502e-23	1.18065844707793e-22
Syt9	523.31949736365	-1.14505878909795	0.116308938158612	100.416911615502	1.23469345265674e-23	1.18228654956746e-22
Gm14226	382.760578879085	2.40847922597807	0.224553304857837	100.400395312268	1.24503240500686e-23	1.19155049006393e-22
Rpusd3	574.754813847392	-0.429250688555926	0.0447911291755415	100.398799123846	1.24603617155985e-23	1.19187513263605e-22
Pard3b	531.043429776042	1.3433933842183	0.103051586634385	100.385044315586	1.25471952104418e-23	1.19954129050785e-22
Lum	963.854663979706	2.90288872942721	0.267016540667161	100.36506868631	1.26743793323643e-23	1.21105483924322e-22
Rasd2	181.649696179925	-1.1389101468869	0.114395263609103	100.359703190381	1.27087604015174e-23	1.21369338552297e-22
Dcaf5	3765.28644099847	0.24340465487798	0.024108475463848	100.301747016926	1.30861310843521e-23	1.24906738157453e-22
Gtsf1	13.9580342846236	-1.63414010590891	0.210199846877297	100.292946268811	1.31444075485983e-23	1.25396249672399e-22
Foxi3	226.407502187861	-2.26716299654872	0.217200889769542	100.291475146874	1.31541742587892e-23	1.25422708841778e-22
Sardh	689.140511531757	2.26058472109131	0.21449318006503	100.164733869466	1.40234372015096e-23	1.33639928910242e-22
Rab40b	50.0533697760673	1.567942042598	0.188783474083241	100.145267503551	1.41619463029351e-23	1.34888213989985e-22
Klk8	476.90086660071	-1.35593921599503	0.12149619721799	100.118781311147	1.43526036317583e-23	1.3663160622908e-22
Plod2	6789.44925705135	0.778088295042872	0.0777763596489443	100.109933937564	1.44168605765838e-23	1.37170501029725e-22
Gdf10	1778.48150022908	2.82376945844023	0.263227003145681	100.090163004242	1.45614952945282e-23	1.38473180332642e-22
Lipc	15.31886426486	-1.41504102808615	0.174291526137795	100.06453755964	1.47511205205069e-23	1.40202091433646e-22
Sema3a	837.168005503319	1.89927245542161	0.145853796819672	100.059012020133	1.47923314560792e-23	1.4051931391143e-22
AW011738	66.9019062939092	1.23562418097244	0.109520413019201	100.02103906661	1.50786758406305e-23	1.43163605718215e-22
Tmem80	575.771394169769	0.350437490269299	0.0346015723056301	100.008032631875	1.51780233619415e-23	1.44030607934614e-22
Hoxa6	45.6249236258157	2.00201219405996	0.241726994666741	99.9399136424385	1.57091324958255e-23	1.48991692920482e-22
Rab11a	4187.02205986302	0.298392039030579	0.0280008624060157	99.9191400982268	1.58747684795097e-23	1.50483072241019e-22
Meis3	1857.91632197885	0.666453315644459	0.0564400554740671	99.8813978925359	1.61801851979872e-23	1.5329721158262e-22
Frem2	3336.87286927588	-1.72755633255482	0.149618429453311	99.8713846915888	1.62621956553751e-23	1.53992861182235e-22
Harbi1	792.448270290124	-0.499206133510584	0.0535179793481986	99.8410654059462	1.65130617335036e-23	1.56285890337935e-22
Tceal1	323.758277216018	0.476636837181736	0.044951328722926	99.7062183956847	1.76765348390295e-23	1.67209204819618e-22
Sytl4	212.555512370764	0.845141473994269	0.0880675361688948	99.6734657193333	1.79712905331855e-23	1.69907799532252e-22
Pmm1	4287.16666005899	-0.66412342311268	0.0716909921522756	99.6416228644335	1.82625706704342e-23	1.72570708627101e-22
Gnb1l	454.185989749111	-0.288730758686795	0.0297090544740675	99.6401012802251	1.82766068542053e-23	1.72612398067494e-22
Adamtsl5	245.86426920525	1.0210869753943	0.0978858473955758	99.6134403579033	1.85243046154221e-23	1.74859685935577e-22
Nudt12	439.729394048502	-0.411742507514787	0.041836365795503	99.6092147045009	1.85638708494701e-23	1.75140990891766e-22
Aarsd1	2610.64837030618	-0.432433937319671	0.0426076665898851	99.5896136862572	1.87485101249247e-23	1.76789973233714e-22
Parg	4371.88663328675	-0.248201121910348	0.0249605575019981	99.5601295730064	1.90297122700152e-23	1.79347288262072e-22
Mreg	1124.53324737252	-1.1612263194009	0.137772545328504	99.5375970740441	1.92474544696825e-23	1.81304147013527e-22
Pfkfb4	475.854176800793	0.471435748666768	0.0446079408719744	99.4483538081716	2.01346124523696e-23	1.89561298862598e-22
Icosl	360.221280581309	-0.641012899636258	0.0739937237578039	99.4210635175386	2.04139826151449e-23	1.92090649634116e-22
Gm128	31.3497378864525	-1.07058831236002	0.12656671412489	99.4036669888315	2.05940906245591e-23	1.93683804589128e-22
Fkbp6	52.9965612159847	-2.23053965588144	0.250417689259771	99.3704848267265	2.09420476046869e-23	1.9685305230087e-22
Mkl1	3359.78444718936	0.276184060629757	0.027883558137246	99.3243661018935	2.14354480434878e-23	2.01385416794109e-22
Cnep1r1	2197.86421465752	0.252998043818917	0.0243178133990845	99.3199695128755	2.14830876566331e-23	2.01727317864772e-22
Trpc4ap	10602.1050126655	0.288573491586243	0.0270603397024899	99.1791226110373	2.30665931816592e-23	2.16483175674023e-22
Fzd1	3595.08940286609	1.75782494242849	0.128272401731898	99.0770256423569	2.42869445789848e-23	2.27817129196701e-22
Ccdc114	368.898792105285	-0.564143288106586	0.0619432439049962	99.0708688309134	2.43625672596858e-23	2.28407027601916e-22
Nccrp1	16.3571333159573	-1.39515448714336	0.172713323475033	99.0527842243657	2.45860608954004e-23	2.30381923803034e-22
Vcl	19093.1817995581	0.538608987614253	0.0539827819083162	99.0404602502493	2.47395370698244e-23	2.31699006447676e-22
Sypl2	28.5247521912098	-1.40040453136406	0.150892054368168	99.0055141592564	2.51799680228855e-23	2.35700796706916e-22
Mif4gd	1032.62893515372	-0.603137964047518	0.0704167804345694	99.0021073389241	2.52233220102189e-23	2.35983453444588e-22
Cacna2d1	1714.5922278284	0.615754776100887	0.0609398569948924	98.9543755640636	2.58386494118654e-23	2.41614273827844e-22
Mrpl2	2654.40972675026	-0.265079977160414	0.0266980397524468	98.9499115552277	2.58969586866357e-23	2.42033326756025e-22
Tmem9	4964.57045868707	0.339760419237253	0.0323166785023168	98.9337560285234	2.61090858048472e-23	2.43888778078091e-22
Rilpl1	1650.9678288276	0.275052447203847	0.0267053749819408	98.9131322829978	2.63824093170197e-23	2.46313644508459e-22
Cldn11	63.5483684385164	1.87182034572415	0.225313108362234	98.8468579976528	2.72802577912269e-23	2.54563695882235e-22
Cfap52	18.3077635430304	-1.36987747342681	0.153654049879067	98.8456147210344	2.72973898780364e-23	2.54591101124588e-22
Dnase1l2	101.71670269159	0.436343733547361	0.0447447065922581	98.8393067875986	2.73844778014799e-23	2.55270586990407e-22
Catip	26.7706284080356	-0.71926532154776	0.0805511180281707	98.7596160590581	2.85089259622261e-23	2.65614330977936e-22
Cnot6	9672.53312162921	0.299327152532712	0.029320655562761	98.7416962916509	2.87680701012931e-23	2.67889583212197e-22
Slfn3	39.9150561343156	-1.55869612306549	0.195048732416915	98.680334838757	2.96734181963718e-23	2.7617683204563e-22
Gm28557	304.457295442471	-0.357952825752201	0.036502591529419	98.6785205795994	2.97006157992443e-23	2.76286589398053e-22
Pdha2	4.69209049884072	-2.20408077988889	0.25521181741724	98.5601263395291	3.15304441534636e-23	2.93156306838969e-22
Armc10	3506.99915859249	-0.23398819610864	0.0236549143069096	98.5032235296873	3.24496005985362e-23	3.01545899862563e-22
Als2cl	535.721799707596	-0.837152760574748	0.102594353210184	98.3109635773528	3.57580728481465e-23	3.32118610321857e-22
Kalrn	2359.58824114558	0.815814119157333	0.0777419613227304	98.2739266520801	3.64331571240423e-23	3.3821359887148e-22
Col4a1	40456.6316523624	1.14586343543331	0.119331682177954	98.2495668796032	3.68841052557917e-23	3.42222673441606e-22
Palm	3418.83171062359	0.459733286716048	0.0448015978625775	98.0597433983324	4.05948268192075e-23	3.7645719700232e-22
Znhit3	1335.76750640919	-0.437300319001612	0.0430832199671671	98.0425266450843	4.09493159592656e-23	3.7954831097128e-22
Cdk5r2	121.865705909165	-1.59916980101119	0.178497242735067	98.0230212548459	4.13546699324827e-23	3.83107440722664e-22
Tbrg4	4916.18444995792	-0.379214513983047	0.0381779783588083	97.9446070242006	4.30251499135749e-23	3.98376904336585e-22
Capn2	13871.9345501342	1.4506498845844	0.104138556419375	97.9371567071504	4.31873349558077e-23	3.99672266476993e-22
Pdgfrb	11332.4600008976	1.85744499023763	0.131277067378367	97.8098201786083	4.60557859370776e-23	4.25998205663479e-22
Fancl	1243.51636865144	-0.341379928956004	0.0344765066986141	97.7673263207462	4.70548230744096e-23	4.35014562803884e-22
D230025D16Rik	2039.45459992888	-0.323003940864767	0.0356452315941084	97.740405082794	4.76989318845658e-23	4.40742062519159e-22
Zfp651	1546.93684119349	0.525350173704169	0.0524506484701797	97.6647505228448	4.9556622517721e-23	4.57671485507377e-22
Chchd5	1053.17053936089	-0.184307628093005	0.0190203052807392	97.6433879668276	5.00941597007766e-23	4.62397711906036e-22
Rragd	3296.08191459332	-0.83994143876602	0.0870282552342802	97.5921929217639	5.14062138211858e-23	4.74264632141444e-22
Tcf19	1062.51860356535	0.536507526634553	0.0548438905082319	97.4288205898191	5.58274998750512e-23	5.14789825325987e-22
Gm1673	255.174495241865	1.30525400736581	0.115571520854156	97.3675655892746	5.75815604572381e-23	5.30691308736159e-22
Micu1	2125.22762289306	0.672123863199015	0.0676619605893459	97.3230384680656	5.8891111969718e-23	5.42481814677397e-22
Clec1a	15.1657436635448	1.84881802814086	0.22345261548858	97.3123955690811	5.92085075147185e-23	5.45125555583407e-22
Adamts1	5103.99704293416	1.53243662045636	0.119936277301504	97.2776629236196	6.02562655852839e-23	5.5448749269988e-22
Pdss2	487.53197939678	-0.244213150475807	0.0251715112073765	97.254450991104	6.09668035565424e-23	5.60738267582865e-22
Ly96	72.3722702412511	1.1148465411441	0.112592055363731	97.2505992472438	6.10855169131748e-23	5.61542155734388e-22
Rbms3	2596.55312099452	2.66705499464922	0.189295940135342	97.0878928792301	6.63171679894352e-23	6.09322954861947e-22
Ints5	5149.21011036588	-0.187947304221298	0.0191088840744129	97.0609595485441	6.7225421832357e-23	6.1735173607953e-22
M6pr	9497.59843395528	-0.157040433561401	0.0159211677875521	96.9924321692685	6.9592818065337e-23	6.38765195497349e-22
Smim19	517.986948814535	0.545813092483254	0.0530375839095968	96.934022119535	7.16764097738501e-23	6.57553150534016e-22
Lhpp	1317.06507413741	-0.75572776238767	0.0765024069997109	96.9321879198687	7.17428397837679e-23	6.57826089735111e-22
Sel1l	6584.61376201162	0.320720294894622	0.0321557527085554	96.9016259644504	7.28588207845895e-23	6.67717399474508e-22
Ifi202b	44.9666857705115	2.24261251558888	0.229216794993412	96.8287549437729	7.55902926076387e-23	6.92396270642492e-22
Yme1l1	10134.9321400401	-0.196908616752258	0.020436692180382	96.7814128186598	7.74194968878615e-23	7.08789523575189e-22
Fetub	100.83924735656	-0.964876441669163	0.107982080382454	96.7732824948803	7.77380613488339e-23	7.11342923618029e-22
Klhl17	835.693793337985	0.703974614567065	0.0735749749976065	96.7595294765941	7.8279923201692e-23	7.15935962581513e-22
PCDHGC5	680.614719021549	0.568749445601091	0.0507408564067602	96.7308137063801	7.94235191495262e-23	7.26024880706806e-22
Brca2	4033.57743542353	-0.40877560517832	0.0429026381574667	96.6690127061813	8.19417226060131e-23	7.48662656616833e-22
Prkd3	7511.29103293152	0.356141048195244	0.0341005114796961	96.6600180993354	8.23148234813291e-23	7.51688573899001e-22
Sri	3031.82810529994	0.582643462014804	0.0561503091131825	96.6382884712302	8.32232055178241e-23	7.59597043746654e-22
Fam163a	96.8881116200018	1.2789459612129	0.126432315920252	96.6018838742368	8.47675833950787e-23	7.73299393789795e-22
Ccdc149	61.9128105696973	0.550421391367716	0.0578619614228783	96.5888394840434	8.53279086781695e-23	7.7801527307726e-22
Tktl1	16.1506780404719	-1.18553127744603	0.135535034987018	96.5627571082327	8.64594178020987e-23	7.87931736931219e-22
Hagh	731.399827339985	-0.306363988258067	0.0321976776369511	96.5389248436984	8.75064287919281e-23	7.97068461342422e-22
Ppm1n	40.5217128310717	-1.72440791175874	0.16794125415677	96.47533926045	9.03623764155913e-23	8.22664579194736e-22
Kirrel3	192.670146756876	1.66533847282727	0.140002872524861	96.4689845908215	9.06528712626347e-23	8.24890535817024e-22
Zbp1	34.4495216913359	-1.50304470742587	0.171249171032722	96.4599390441927	9.10679876269838e-23	8.2824764609024e-22
Uxt	685.655524717489	-0.392851142210095	0.0392308066388003	96.3515757343831	9.61913002023669e-23	8.74399882985023e-22
Dmpk	1709.41353318917	0.771138437366142	0.0794203902343244	96.2511042744413	1.01198707991571e-22	9.19452293732941e-22
Tex2	1621.79742458917	-0.374590459605537	0.041919435403631	96.2348534525666	1.02032782342743e-22	9.26560988008658e-22
Ndufv1	6262.63014154233	-0.205444112996296	0.0213651161034254	96.2262814536725	1.02475507061332e-22	9.30110434789978e-22
Mxd1	692.59232467749	0.521698701065771	0.0523071662116515	96.1505285669612	1.06472447163678e-22	9.65899514355365e-22
Zfp46	1196.28535978653	0.819737309241939	0.0876215730482623	96.1264702638623	1.07774171921198e-22	9.77214243380526e-22
Inpp5e	2216.15896408394	0.482758945124468	0.0456596899757097	96.052272594704	1.11889895445414e-22	1.01401984578752e-21
Cand2	8213.62641630096	0.399689792391407	0.0365039407381776	95.9978850547323	1.15006271659294e-22	1.04151134627041e-21
Tnk1	359.2772751749	-1.23549965504971	0.120670782961959	95.9973126027182	1.15039530357495e-22	1.04151134627041e-21
Neu1	1631.40612683766	0.375245199429728	0.0371976556855871	95.9926312908229	1.15311869582846e-22	1.04345024266818e-21
Pcdhga2	618.96465210464	0.70932334289361	0.0617494738726209	95.982893653235	1.15880432317051e-22	1.0480663406991e-21
Dcst1	31.5258515507351	0.849026225518669	0.0890002722355282	95.9771561480176	1.16216746582045e-22	1.05057830138557e-21
Mms22l	3044.41598906897	-0.427794348606543	0.0426488702201105	95.9631869911631	1.17039661727822e-22	1.05748429878513e-21
Trim35	10121.7918019165	0.484383899329421	0.0487402654402915	95.9581971190591	1.17335022891155e-22	1.0596191518393e-21
Gm8206	68.4591624347798	-0.60208455673654	0.0625688781095933	95.8818813419459	1.2194633754402e-22	1.10070838643785e-21
Zcchc10	1118.11005627008	-0.445875536248751	0.0454561773996599	95.8717788339801	1.22570207082089e-22	1.10578303018977e-21
Kcnh6	55.6829740565715	-1.3181690539524	0.144648625409158	95.8640317637272	1.23050780878393e-22	1.10956046005731e-21
Ehd2	2900.89354421278	1.09920215717364	0.116864105086617	95.7749591825946	1.28713496400683e-22	1.16003847132977e-21
Rgs4	269.023319140843	1.95413539397267	0.145050385198283	95.7508649780792	1.3028956285109e-22	1.1736530937892e-21
Hook1	2868.4407537956	-1.09444515361902	0.107368360146535	95.7458422144158	1.30620538817967e-22	1.17604385727923e-21
Slc30a7	3783.4714087557	0.191362768209099	0.0189261767677297	95.7202523512215	1.32319889570927e-22	1.19074622150255e-21
Mrvi1	858.643005566325	2.25130626373446	0.22314331081583	95.6750593872513	1.35375216863056e-22	1.21763014766244e-21
Rpl4	110349.312008007	-0.302852737077857	0.0306083039036341	95.6541430097658	1.36813083869559e-22	1.22994619508799e-21
Cdkl4	24.8300945331805	-0.892211952827757	0.0977176841964132	95.6052820863011	1.40231761170176e-22	1.2600484151238e-21
Clp1	1748.38540798803	-0.404068120286376	0.0406226878226799	95.5668136793395	1.42983310355603e-22	1.28412902915761e-21
Fam65a	6189.04751345492	0.637713754794529	0.05831793424691	95.5261997985551	1.45946943536856e-22	1.31008930547223e-21
Cpne2	1278.96545094367	0.945463487141445	0.0816989281996402	95.5128087061895	1.46937511013243e-22	1.31832129065659e-21
[truncated: 18,992 more rows]
