# Supplementary material for: In vitro cellular reprogramming to model gonad development and its disorders
Source: Sci Adv. 2023 Jan 4;9(1):eabn9793. doi: 10.1126/sciadv.abn9793 (PMC9812383; doi:10.1126/sciadv.abn9793)
Supplement: Supplementary file 3 — Data files S1 to S7 [file sciadv.abn9793_data_files_s1_to_s7.zip › sciadv.abn9793_data_file_s3.csv]

Gene	Profile
a	P1
A130010J15Rik	P2
A130051J06Rik	P3
A1cf	P4
A230046K03Rik	P5
A230065H16Rik	P3
A230083G16Rik	P6
A2m	P7
A3galt2	P1
A430005L14Rik	P8
A430033K04Rik	P9
A430093F15Rik	P10
A430105I19Rik	P1
A4galt	P10
A530016L24Rik	P7
A530054K11Rik	P11
A530084C06Rik	P12
A630001G21Rik	P13
A630033H20Rik	P1
A630081J09Rik	P10
A630095N17Rik	P10
A730020M07Rik	P11
A830005F24Rik	P12
A830018L16Rik	P13
A830073O21Rik	P13
A830080D01Rik	P11
A930002H24Rik	P1
A930004D18Rik	P7
A930016O22Rik	P13
A930033H14Rik	P3
AA415398	P3
AA467197	P11
AA474331	P14
AA792892	P11
AA986860	P9
AA987161	P8
Aaas	P10
Aacs	P6
Aadac	P13
Aaed1	P3
Aagab	P15
Aamdc	P1
Aamp	P2
Aar2	P5
Aard	P11
Aars	P11
Aars2	P8
Aarsd1	P8
Aasdh	P8
Aasdhppt	P15
Aass	P7
Aatf	P8
AB041806	P13
Abat	P9
Abca12	P3
Abca13	P11
Abca14	P11
Abca16	P10
Abca2	P8
Abca4	P7
Abca5	P3
Abca8b	P1
Abcb10	P4
Abcb11	P4
Abcb1a	P11
Abcb1b	P11
Abcb4	P12
Abcb5	P11
Abcb7	P8
Abcb8	P13
Abcb9	P1
Abcc1	P5
Abcc10	P3
Abcc3	P12
Abcc4	P11
Abcc5	P1
Abcc8	P13
Abcd1	P3
Abcd2	P9
Abcd3	P9
Abcd4	P5
Abce1	P15
Abcf1	P8
Abcf2	P15
Abcf3	P4
Abcg1	P10
Abcg2	P4
Abcg3	P11
Abcg4	P7
Abcg5	P3
Abhd10	P11
Abhd11	P10
Abhd12	P9
Abhd12b	P10
Abhd14b	P14
Abhd15	P3
Abhd16a	P9
Abhd16b	P14
Abhd17c	P8
Abhd2	P5
Abhd4	P9
Abhd5	P12
Abhd6	P9
Abhd8	P1
Abi1	P9
Abi3	P6
Abi3bp	P3
Abl1	P9
Abl2	P15
Ablim1	P1
Ablim2	P11
Abo	P11
Abr	P10
Abra	P11
Abracl	P4
Abt1	P8
Abtb1	P8
Abtb2	P7
AC158361.3	P13
AC158361.4	P13
AC158361.6	P13
Acaa2	P3
Acad10	P8
Acad11	P10
Acad9	P8
Acadl	P3
Acadm	P10
Acadsb	P3
Acadvl	P3
Acap1	P11
Acap2	P3
Acap3	P3
Acat1	P3
Acat2	P4
Acat3	P4
Acbd3	P7
Acbd5	P9
Acbd7	P11
Accs	P3
Acd	P3
Acer1	P11
Acer2	P10
Ache	P3
Acin1	P10
Ackr3	P7
Acly	P4
Acnat1	P13
Aco2	P11
Acot1	P3
Acot11	P9
Acot13	P3
Acot2	P3
Acot3	P11
Acot6	P3
Acot8	P2
Acot9	P11
Acox1	P7
Acox2	P12
Acox3	P9
Acoxl	P10
Acp1	P2
Acp2	P1
Acp5	P11
Acp6	P11
Acpp	P10
Acrbp	P11
Acrv1	P10
Acsbg1	P12
Acsbg2	P11
Acsf2	P3
Acsl5	P13
Acsl6	P10
Acsm4	P11
Acss2	P3
Acta2	P1
Actc1	P7
Actg1	P12
Actg2	P3
Actl6a	P15
Actn1	P7
Actn2	P13
Actn3	P11
Actn4	P10
Actr10	P4
Actr1a	P12
Actr1b	P4
Actr2	P15
Actr3	P4
Actr5	P13
Actr6	P8
Actr8	P2
Actrt3	P13
Acvr1	P7
Acvr1c	P1
Acvr2a	P4
Acvr2b	P5
Acvrl1	P6
Acy1	P8
Acyp1	P14
Adad1	P10
Adad2	P10
Adal	P5
Adam10	P1
Adam12	P1
Adam15	P3
Adam19	P14
Adam1a	P7
Adam2	P13
Adam22	P3
Adam23	P10
Adam30	P11
Adam33	P3
Adam4	P13
Adam5	P3
Adam8	P1
Adam9	P14
Adamts1	P7
Adamts10	P3
Adamts12	P3
Adamts15	P4
Adamts16	P3
Adamts17	P9
Adamts18	P7
Adamts2	P3
Adamts20	P14
Adamts3	P4
Adamts4	P3
Adamts5	P9
Adamts6	P1
Adamts7	P3
Adamts8	P12
Adamts9	P9
Adamtsl1	P3
Adamtsl2	P1
Adamtsl5	P9
Adap1	P11
Adap2	P11
Adarb1	P1
Adarb2	P13
Adat1	P8
Adat2	P15
Adck2	P14
Adck5	P3
Adcy1	P9
Adcy10	P10
Adcy2	P3
Adcy3	P3
Adcy4	P3
Adcy5	P3
Adcy6	P9
Adcy7	P11
Adcy8	P12
Adcyap1r1	P7
Add1	P9
Add2	P12
Add3	P3
Adgb	P4
Adh1	P3
Adh5	P8
Adh6b	P1
Adi1	P8
Adipor2	P5
Adk	P5
Adm2	P11
Adnp	P7
Adnp2	P5
Adora1	P6
Adora2a	P9
Adora2b	P6
Adpgk	P8
Adprm	P8
Adra1b	P7
Adra2a	P6
Adrb1	P14
Adrb2	P6
Adrb3	P11
Adsl	P13
Adss	P8
Adtrp	P11
Aebp1	P9
Aebp2	P11
Aes	P9
AF067061	P11
AF067063	P11
AF529169	P14
Afap1	P3
Afap1l1	P6
Afap1l2	P11
Aff2	P12
Aff3	P9
Afg3l1	P8
Afg3l2	P8
Afm	P10
Afmid	P9
Afp	P12
Aftph	P2
Aga	P9
Agap1	P14
Agap3	P6
Agbl1	P4
Agbl2	P9
Agbl3	P9
Agbl4	P3
Ager	P3
Agfg2	P7
Aggf1	P8
Agk	P15
Agl	P9
Agmo	P9
Ago2	P4
Ago3	P3
Ago4	P3
Agpat1	P1
Agpat3	P13
Agpat5	P2
Agpat6	P12
Agpat9	P11
Agps	P15
Agrn	P3
Agrp	P11
Agt	P3
Agtpbp1	P7
Agtr1b	P9
Agtr2	P3
Ahctf1	P15
Ahcy	P8
Ahcyl1	P3
Ahcyl2	P8
Ahnak	P4
Ahnak2	P1
Ahr	P3
Ahsa1	P8
Ahsa2	P1
Ahsg	P11
AI118078	P10
AI182371	P10
AI314180	P7
AI413582	P1
AI429214	P7
AI464131	P1
AI467606	P11
AI481877	P10
AI597479	P5
AI607873	P3
AI661453	P8
AI747448	P11
AI837181	P1
AI846148	P12
Aicda	P11
Aida	P4
Aif1	P14
Aif1l	P4
Aifm3	P13
Aim1l	P11
Aim2	P11
Aimp1	P2
Aip	P1
Aire	P11
Ajuba	P8
AK010878	P8
Ak1	P1
AK129341	P5
Ak3	P1
Ak4	P11
Ak5	P7
Ak6	P2
Ak8	P10
Ak9	P10
Akap1	P11
Akap10	P5
Akap12	P11
Akap13	P14
Akap17b	P10
Akap2	P1
Akap3	P10
Akap5	P6
Akap6	P3
Akap8	P15
Akip1	P11
Akna	P6
Akr1a1	P1
Akr1b3	P8
Akr1c12	P1
Akr1c13	P1
Akr1c14	P3
Akr1c19	P3
Akr1e1	P9
Akr7a5	P3
Akt1	P1
Akt1s1	P1
Akt2	P7
Akt3	P14
Aktip	P10
Alad	P4
Alas1	P12
Alb	P1
Alcam	P9
Aldh16a1	P8
Aldh18a1	P11
Aldh1a1	P3
Aldh1a2	P9
Aldh1a3	P1
Aldh1a7	P3
Aldh3b2	P11
Aldh5a1	P10
Aldh9a1	P13
Aldoa	P5
Aldoart2	P11
Aldob	P12
Alg1	P7
Alg13	P10
Alg14	P5
Alg2	P7
Alg3	P2
Alg5	P4
Alkbh1	P15
Alkbh2	P10
Alkbh3	P7
Alkbh4	P2
Alms1	P8
Alox12	P10
Alox12b	P11
Alox12e	P13
Alox15	P13
Alox5ap	P11
Alox8	P10
Aloxe3	P11
Alpk1	P3
Alpk2	P7
Alpl	P11
Als2cl	P11
Alx1	P7
Alx3	P7
Alx4	P7
Alyref	P2
Alyref2	P7
Ambp	P4
Ambra1	P10
Amd1	P8
Amdhd1	P11
Amdhd2	P1
Amer1	P14
Amer2	P3
Amfr	P4
Amh	P12
Amhr2	P5
Amica1	P13
Amigo2	P4
Amigo3	P1
Ammecr1l	P9
Amn	P13
Amn1	P14
Amot	P14
Amotl1	P1
Ampd1	P5
Ampd2	P1
Amt	P10
Amy1	P3
Amz1	P13
Amz2	P1
Anapc10	P15
Anapc13	P13
Anapc15	P15
Anapc16	P1
Anapc2	P14
Anapc4	P7
Anapc5	P9
Ang	P1
Angel1	P8
Angpt1	P4
Angpt2	P12
Angpt4	P7
Angptl1	P9
Angptl2	P9
Angptl4	P11
Angptl6	P13
Angptl7	P7
Ank	P1
Ank1	P9
Ankfy1	P14
Ankhd1	P5
Ankib1	P7
Ankk1	P11
Ankra2	P14
Ankrd1	P1
Ankrd10	P5
Ankrd12	P3
Ankrd13a	P7
Ankrd13b	P3
Ankrd13c	P15
Ankrd16	P3
Ankrd2	P11
Ankrd23	P3
Ankrd24	P3
Ankrd27	P8
Ankrd28	P5
Ankrd29	P4
Ankrd33	P3
Ankrd33b	P5
Ankrd34b	P2
Ankrd36	P11
Ankrd37	P8
Ankrd39	P3
Ankrd40	P3
Ankrd44	P1
Ankrd45	P11
Ankrd46	P14
Ankrd49	P15
Ankrd50	P1
Ankrd52	P9
Ankrd53	P3
Ankrd54	P6
Ankrd55	P1
Ankrd6	P11
Ankrd61	P14
Ankrd63	P14
Ankrd66	P4
Ankrd9	P2
Anks1	P14
Anks3	P3
Anks4b	P4
Anks6	P3
Ankzf1	P10
Ano1	P12
Ano10	P14
Ano3	P3
Ano4	P9
Ano6	P9
Ano7	P10
Ano8	P3
Ano9	P11
Anp32a	P8
Anp32b	P15
Anp32e	P15
Anpep	P12
Antxr1	P1
Antxr2	P1
Anxa1	P1
Anxa10	P13
Anxa11	P11
Anxa2	P1
Anxa3	P12
Anxa5	P1
Anxa6	P1
Anxa7	P10
Anxa8	P11
Aoah	P11
Aox2	P11
Ap1b1	P15
Ap1g2	P11
Ap1m1	P4
Ap1m2	P13
Ap1s1	P1
Ap1s3	P13
Ap2s1	P1
Ap3b2	P10
Ap3d1	P1
Ap3m1	P15
Ap3m2	P1
Ap3s1	P3
Ap3s2	P5
Ap4b1	P1
Ap4m1	P9
Ap5b1	P10
Ap5m1	P5
Ap5s1	P3
Apaf1	P1
Apba2	P13
Apbb1	P6
Apbb1ip	P3
Apbb2	P9
Apc2	P3
Apcdd1	P6
Apex1	P8
Aph1a	P1
Aph1b	P14
Aph1c	P3
Api5	P15
Apip	P4
Apitd1	P8
Apln	P13
Apmap	P7
Apoa1	P12
Apoa1bp	P3
Apoa4	P12
Apoa5	P4
Apob	P4
Apobec2	P11
Apobec3	P8
Apobr	P11
Apoc1	P11
Apoc3	P4
Apoc4	P11
Apod	P11
Apoh	P9
Apol6	P11
Apol7b	P11
Apol8	P11
Apol9a	P7
Apol9b	P12
Apold1	P3
Apom	P12
Apoo	P15
App	P3
Appl2	P3
Aqp1	P7
Aqp3	P11
Aqp4	P9
Aqp6	P11
Aqp8	P1
Aqp9	P11
Aqr	P15
Araf	P3
Arap1	P1
Arap2	P7
Arap3	P6
Arc	P13
Areg	P12
Arf1	P12
Arf2	P4
Arf4	P1
Arf5	P1
Arfgap1	P9
Arfgap2	P7
Arfgap3	P9
Arfip1	P3
Arg2	P11
Arglu1	P3
Arhgap1	P1
Arhgap10	P7
Arhgap11a	P15
Arhgap17	P6
Arhgap18	P7
Arhgap19	P5
Arhgap20	P3
Arhgap21	P4
Arhgap23	P9
Arhgap27	P2
Arhgap28	P7
Arhgap29	P4
Arhgap30	P11
Arhgap31	P9
Arhgap33	P3
Arhgap35	P4
Arhgap39	P8
Arhgap4	P11
Arhgap40	P11
Arhgap42	P7
Arhgap44	P11
Arhgap6	P7
Arhgap8	P10
Arhgap9	P11
Arhgdia	P12
Arhgdib	P7
Arhgdig	P13
Arhgef1	P10
Arhgef10	P3
Arhgef10l	P3
Arhgef11	P3
Arhgef12	P9
Arhgef16	P15
Arhgef17	P3
Arhgef18	P8
Arhgef2	P1
Arhgef25	P3
Arhgef26	P5
Arhgef28	P12
Arhgef37	P11
Arhgef39	P10
Arhgef40	P12
Arhgef7	P6
Arhgef9	P9
Arid1b	P9
Arid2	P8
Arid3b	P5
Arid3c	P13
Arid4b	P9
Arid5a	P12
Arih2	P11
Arl1	P9
Arl10	P12
Arl11	P11
Arl13b	P14
Arl14	P7
Arl14ep	P11
Arl14epl	P11
Arl15	P8
Arl16	P12
Arl2	P10
Arl2bp	P12
Arl3	P3
Arl4a	P11
Arl5b	P4
Arl5c	P11
Arl6	P15
Arl6ip1	P5
Arl8a	P1
Arl8b	P4
Armc10	P8
Armc12	P11
Armc2	P3
Armc5	P3
Armc6	P2
Armc8	P8
Armcx1	P3
Armcx2	P3
Armcx3	P9
Armcx4	P9
Armcx6	P3
Arnt2	P3
Arntl	P11
Arpc1a	P14
Arpc1b	P1
Arpc2	P12
Arpc5	P12
Arpp19	P4
Arrb1	P13
Arrb2	P13
Arrdc1	P13
Arrdc5	P11
Arsa	P3
Arsb	P3
Arsg	P3
Art1	P11
Art4	P1
Art5	P11
Arv1	P13
Arvcf	P8
Arx	P11
Arxes2	P3
As3mt	P11
Asah1	P3
Asah2	P3
Asap1	P12
Asap2	P4
Asb1	P4
Asb11	P11
Asb12	P6
Asb13	P12
Asb14	P11
Asb15	P3
Asb16	P11
Asb17	P10
Asb18	P11
Asb2	P7
Asb4	P6
Asb5	P3
Asb8	P7
Ascc1	P5
Ascc2	P2
Ascc3	P5
Ascl2	P11
Ascl4	P13
Asf1a	P2
Asf1b	P2
Asgr1	P7
Ash1l	P9
Ash2l	P11
Asic2	P6
Asic3	P9
Asic4	P7
Asic5	P6
Asl	P8
Asna1	P8
Asns	P11
Asnsd1	P5
Aspa	P11
Aspg	P8
Asph	P3
Asphd1	P13
Aspm	P5
Aspn	P3
Aspscr1	P10
Asrgl1	P11
Aste1	P15
Astl	P11
Astn2	P3
Asun	P8
Asxl1	P5
Asxl2	P11
Asxl3	P3
Atad1	P15
Atad2	P15
Atad3a	P13
Atad5	P15
Atat1	P14
Atcay	P13
Atf1	P10
Atf2	P5
Atf4	P11
Atf5	P1
Atf7	P3
Atf7ip	P10
Atf7ip2	P8
Atg10	P3
Atg101	P10
Atg13	P11
Atg14	P11
Atg16l1	P15
Atg16l2	P3
Atg2a	P11
Atg2b	P11
Atg3	P7
Atg4a	P7
Atg4b	P6
Atg4d	P11
Atg5	P15
Atg7	P1
Atg9a	P3
Athl1	P14
Atic	P2
Atl2	P5
Atl3	P3
Atm	P5
Atmin	P11
Atn1	P9
Atoh1	P10
Atoh8	P12
Atox1	P13
Atp10b	P3
Atp11b	P11
Atp12a	P10
Atp13a1	P8
Atp13a2	P3
Atp13a3	P10
Atp13a5	P1
Atp1a3	P10
Atp2a3	P11
Atp2b1	P4
Atp2b2	P11
Atp2b4	P9
Atp2c1	P5
Atp2c2	P11
Atp4a	P10
Atp4b	P9
Atp5a1	P8
Atp5b	P8
Atp5c1	P8
Atp5e	P13
Atp5f1	P2
Atp5g1	P10
Atp5g2	P8
Atp5h	P8
Atp5j	P10
Atp5j2	P2
Atp5k	P2
Atp5l	P8
Atp5o	P13
Atp5sl	P8
Atp6ap1	P1
Atp6ap2	P11
Atp6v0a1	P7
Atp6v0a2	P7
Atp6v0a4	P11
Atp6v0b	P1
Atp6v0c	P12
Atp6v0d1	P6
Atp6v1b2	P2
Atp6v1c1	P10
Atp6v1f	P8
Atp6v1g1	P6
Atp6v1g2	P3
Atp7a	P9
Atp8a2	P7
Atp8b1	P3
Atp8b2	P3
Atp8b3	P8
Atp9b	P1
Atpaf1	P2
Atpaf2	P13
Atpif1	P3
Atr	P5
Atraid	P3
Atrn	P7
Atrnl1	P3
Atrx	P11
Atxn1	P3
Atxn10	P2
Atxn1l	P4
Atxn2	P7
Atxn2l	P10
Atxn3	P8
Atxn7	P9
Atxn7l1	P3
Atxn7l3	P8
Atxn7l3b	P7
AU015836	P11
AU018091	P11
AU019823	P2
AU022751	P10
AU040320	P3
AU041133	P14
Aunip	P8
Aup1	P1
Aurka	P15
Aurkb	P8
Aurkc	P11
Auts2	P7
AV320801	P11
Avil	P1
Avpi1	P11
Avpr1b	P5
Avpr2	P11
AW011738	P7
AW112010	P11
AW146154	P8
AW551984	P1
AW554918	P14
AW822073	P11
Awat2	P8
Axdnd1	P3
Axin1	P2
Axin2	P5
Axl	P9
Azin1	P15
B020004J07Rik	P11
B020018G12Rik	P15
B020031M17Rik	P11
B230118H07Rik	P10
B230216G23Rik	P14
B230219D22Rik	P4
B230307C23Rik	P8
B2m	P3
B3galnt1	P9
B3galt6	P1
B3gat1	P3
B3gat2	P14
B3gat3	P6
B3glct	P11
B3gnt1	P3
B3gnt2	P10
B3gnt3	P11
B3gnt4	P14
B3gnt5	P4
B3gnt7	P10
B3gnt8	P3
B3gnt9	P9
B3gntl1	P10
B430203G13Rik	P3
B430306N03Rik	P11
B4galnt2	P4
B4galnt3	P10
B4galnt4	P5
B4galt1	P3
B4galt2	P3
B4galt4	P7
B4galt6	P5
B4galt7	P12
B630005N14Rik	P7
B630019K06Rik	P1
B930094E09Rik	P1
B9d1	P13
B9d2	P1
Baalc	P12
Babam1	P1
Bace1	P3
Bace2	P7
Bach1	P7
Bach2	P4
Bad	P1
Bag2	P12
Bag3	P12
Bag4	P8
Bag5	P12
Bahcc1	P14
Bai1	P10
Bai2	P3
Bai3	P8
Baiap2	P1
Baiap2l1	P6
Baiap3	P3
Bambi	P7
Banf1	P13
Banp	P12
Bap1	P2
Bard1	P8
Barx2	P11
Basp1	P6
Batf2	P11
Bax	P2
Baz1a	P15
Baz1b	P4
Baz2a	P8
Baz2b	P9
BB287469	P11
Bbc3	P1
Bbip1	P6
Bbox1	P3
Bbs12	P4
Bbs2	P8
Bbs4	P5
Bbs5	P8
Bbs7	P14
Bbs9	P10
BC003331	P9
BC003965	P8
BC005537	P8
BC005624	P10
BC016579	P11
BC017158	P3
BC017643	P7
BC021614	P11
BC022687	P4
BC025446	P12
BC026585	P11
BC027231	P15
BC028528	P3
BC029214	P1
BC030307	P8
BC030336	P4
BC030867	P8
BC034090	P1
BC037034	P6
BC048403	P8
BC048507	P11
BC048679	P11
BC049762	P11
BC051019	P11
BC052040	P8
BC053393	P11
BC055111	P11
BC055324	P5
BC061194	P3
BC061212	P11
BC067074	P11
BC068157	P8
BC080695	P11
BC100451	P12
BC106179	P14
BC147527	P11
Bcam	P5
Bcan	P11
Bcap29	P11
Bcap31	P4
Bcar1	P12
Bcar3	P15
Bcas1	P13
Bcas2	P8
Bcas3	P10
Bcat1	P10
Bcat2	P10
Bccip	P8
Bcdin3d	P5
Bche	P9
Bckdhb	P8
Bckdk	P8
Bcl2	P4
Bcl2l1	P1
Bcl2l10	P11
Bcl2l11	P3
Bcl2l12	P3
Bcl2l14	P11
Bcl2l15	P4
Bcl2l2	P3
Bcl6	P3
Bcl9	P3
Bcl9l	P1
Bclaf1	P8
Bco2	P13
Bcor	P10
Bcorl1	P14
Bcr	P4
Bcs1l	P10
Bdh1	P11
Bdh2	P11
Bdnf	P1
Bdp1	P5
Bean1	P1
Becn1	P2
Bend3	P13
Bend5	P1
Bend6	P8
Bend7	P6
Best1	P10
Best2	P11
Best3	P11
Bet1	P1
Bet1l	P1
Bex1	P2
Bex4	P8
Bfar	P3
Bglap	P7
Bglap3	P11
Bgn	P3
Bhlha15	P15
Bhlhb9	P7
Bhlhe22	P1
Bhlhe23	P10
Bhlhe40	P12
Bhlhe41	P1
Bhmt	P11
Bhmt2	P5
Bicc1	P3
Bicd1	P13
Bicd2	P12
Bid	P8
Bin1	P12
Bin2	P10
Bin3	P6
Birc2	P10
Birc3	P1
Birc5	P8
Blcap	P12
Blk	P9
Blm	P15
Blmh	P2
Blnk	P10
Bloc1s1	P1
Bloc1s5	P9
Blvra	P9
Blvrb	P2
Blzf1	P15
Bmf	P1
Bmi1	P7
Bmp1	P1
Bmp10	P7
Bmp2k	P1
Bmp3	P12
Bmp6	P7
Bmp8a	P8
Bmp8b	P10
Bmpr1a	P14
Bmpr1b	P13
Bmpr2	P1
Bms1	P15
Bmx	P6
Bmyc	P1
Bnc1	P7
Bnip2	P12
Bnipl	P13
Boc	P3
Bod1	P4
Bod1l	P5
Bola2	P8
Bola3	P12
Boll	P13
Bop1	P2
Bora	P8
Bpgm	P15
Bpifb2	P1
Bpifb4	P10
Bpifb5	P5
Bpnt1	P2
Bptf	P13
Brap	P1
Brca1	P8
Brca2	P8
Brd3	P4
Brd7	P5
Brd8	P8
Brd9	P1
Bre	P11
Brf1	P1
Brf2	P10
Bri3	P1
Bricd5	P7
Brinp1	P3
Brinp2	P13
Brinp3	P3
Brip1	P5
Brix1	P15
Brk1	P12
Brpf1	P2
Brpf3	P11
Brsk1	P12
Brsk2	P13
Bscl2	P13
Bsn	P13
Bsnd	P11
Bspry	P13
Bst1	P11
Btaf1	P15
Btbd1	P14
Btbd10	P11
Btbd11	P11
Btbd16	P12
Btbd17	P13
Btbd18	P11
Btbd19	P11
Btbd2	P14
Btbd3	P9
Btbd6	P13
Btbd7	P14
Btbd9	P13
Btc	P12
Btd	P1
Btf3	P15
Btg1	P1
Btg3	P4
Btk	P11
Btla	P13
Btn2a2	P8
Btrc	P10
Bub1	P5
Bub1b	P8
Bud13	P10
Bud31	P15
Bves	P6
Bysl	P2
Bzrap1	P13
Bzw1	P15
Bzw2	P5
C030017K20Rik	P10
C030039L03Rik	P11
C030048H21Rik	P13
C130026I21Rik	P8
C130032M10Rik	P11
C130050O18Rik	P13
C130073F10Rik	P11
C1galt1c1	P6
C1qbp	P2
C1ql1	P13
C1ql3	P7
C1qtnf1	P3
C1qtnf2	P9
C1qtnf3	P3
C1qtnf4	P1
C1ra	P3
C1rb	P3
C2	P12
C230052I12Rik	P13
C230062I16Rik	P3
C2cd2	P14
C2cd2l	P12
C2cd3	P8
C2cd4c	P5
C2cd4d	P12
C2cd5	P11
C3	P3
C330007P06Rik	P14
C330011M18Rik	P3
C330018D20Rik	P7
C330021F23Rik	P8
C330027C09Rik	P15
C3ar1	P12
C4bp	P6
C530008M17Rik	P14
C5ar1	P12
C6	P11
C78339	P9
C86695	P12
C8b	P11
C920021L13Rik	P3
Caap1	P2
Cab39l	P5
Cabin1	P10
Cables2	P4
Cabp1	P5
Cabp4	P11
Cabp7	P13
Cabs1	P11
Cacfd1	P1
Cacna1a	P10
Cacna1c	P9
Cacna1d	P9
Cacna1f	P11
Cacna1g	P3
Cacna1h	P3
Cacna2d1	P9
Cacnb2	P1
Cacng5	P11
Cacng6	P11
Cactin	P2
Cacybp	P15
Cad	P8
Cadm2	P6
Cadm3	P13
Cadm4	P3
Cadps2	P8
Cage1	P14
Calb1	P13
Calb2	P11
Calca	P10
Calcoco2	P11
Calcrl	P1
Cald1	P1
Calhm3	P11
Calm1	P12
Calml4	P11
Calr4	P11
Calu	P9
Caly	P10
Camk1	P3
Camk1d	P11
Camk1g	P3
Camk2a	P1
Camk2b	P10
Camk2d	P1
Camk2g	P3
Camk2n1	P3
Camk4	P3
Camkk1	P10
Camkk2	P9
Camkmt	P11
Camkv	P10
Caml	P12
Camsap1	P7
Camsap2	P4
Camsap3	P10
Camta2	P3
Cand2	P6
Cant1	P3
Canx	P15
Cap1	P3
Cap2	P4
Capg	P13
Capn10	P5
Capn11	P3
Capn12	P11
Capn2	P12
Capn5	P11
Capn6	P6
Capn7	P9
Capns1	P1
Capns2	P9
Caprin1	P15
Caps2	P8
Capsl	P11
Capza1	P3
Capzb	P9
Car12	P15
Car13	P6
Car15	P6
Car2	P5
Car4	P5
Car5a	P11
Car5b	P3
Car6	P11
Card10	P2
Card6	P11
Card9	P11
Carhsp1	P14
Carkd	P3
Carm1	P5
Cars	P11
Cars2	P10
Casc1	P3
Casc4	P9
Casc5	P8
Casd1	P4
Caskin1	P3
Caskin2	P1
Casp12	P3
Casp14	P11
Casp2	P9
Casp4	P1
Casp6	P7
Casp7	P1
Casp8	P1
Casp8ap2	P15
Casp9	P14
Casq1	P11
Casr	P10
Cass4	P11
Cast	P12
Casz1	P11
Catip	P11
Catsper2	P12
Catsperd	P10
Catsperg1	P8
Catsperg2	P10
Cav1	P9
Cav2	P12
Cbfa2t2	P11
Cbfa2t3	P4
Cbfb	P7
Cblb	P14
Cblc	P10
Cbll1	P5
Cbln2	P13
Cbln3	P3
Cbln4	P6
Cbr1	P13
Cbr3	P13
Cbs	P13
Cbwd1	P15
Cbx1	P10
Cbx2	P4
Cbx3	P15
Cbx4	P1
Cbx5	P15
Cbx6	P3
Cbx7	P10
Cbx8	P1
Cc2d1a	P1
Cc2d1b	P8
Ccar2	P14
Ccbe1	P9
Ccbl1	P10
Ccdc101	P15
Ccdc102a	P9
Ccdc103	P5
Ccdc107	P3
Ccdc108	P11
Ccdc109b	P12
Ccdc112	P5
Ccdc113	P11
Ccdc114	P10
Ccdc115	P15
Ccdc116	P13
Ccdc117	P15
Ccdc12	P2
Ccdc120	P15
Ccdc121	P11
Ccdc122	P3
Ccdc125	P13
Ccdc126	P12
Ccdc127	P4
Ccdc13	P11
Ccdc132	P15
Ccdc138	P5
Ccdc14	P8
Ccdc142	P9
Ccdc149	P9
Ccdc15	P15
Ccdc150	P5
Ccdc151	P8
Ccdc152	P10
Ccdc154	P6
Ccdc155	P11
Ccdc157	P3
Ccdc159	P3
Ccdc160	P11
Ccdc167	P1
Ccdc169	P11
Ccdc17	P3
Ccdc170	P11
Ccdc171	P11
Ccdc172	P11
Ccdc174	P4
Ccdc177	P10
Ccdc18	P5
Ccdc181	P15
Ccdc183	P14
Ccdc184	P11
Ccdc186	P9
Ccdc23	P3
Ccdc24	P1
Ccdc25	P15
Ccdc27	P9
Ccdc28a	P10
Ccdc28b	P3
Ccdc30	P8
Ccdc32	P12
Ccdc33	P11
Ccdc34	P1
Ccdc36	P11
Ccdc37	P3
Ccdc38	P11
Ccdc40	P13
Ccdc42	P6
Ccdc43	P15
Ccdc47	P15
Ccdc50	P14
Ccdc51	P15
Ccdc53	P6
Ccdc55	P13
Ccdc57	P3
Ccdc58	P15
Ccdc59	P2
Ccdc6	P8
Ccdc60	P11
Ccdc62	P3
Ccdc63	P11
Ccdc64	P8
Ccdc64b	P13
Ccdc67	P3
Ccdc68	P12
Ccdc69	P9
Ccdc71l	P12
Ccdc73	P11
Ccdc74a	P9
Ccdc77	P8
Ccdc78	P9
Ccdc79	P13
Ccdc8	P1
Ccdc80	P9
Ccdc81	P11
Ccdc82	P3
Ccdc84	P10
Ccdc85a	P13
Ccdc85b	P1
Ccdc85c	P2
Ccdc87	P11
Ccdc88a	P9
Ccdc88b	P11
Ccdc88c	P13
Ccdc9	P8
Ccdc90b	P5
Ccdc91	P5
Ccdc92	P13
Ccdc93	P4
Ccdc94	P2
Ccdc96	P2
Ccdc97	P12
Cchcr1	P3
Ccin	P11
Cck	P9
Ccl17	P12
Ccl19	P3
Ccl2	P1
Ccl7	P6
Ccl9	P9
Ccm2	P1
Ccna1	P11
Ccna2	P15
Ccnb1	P8
Ccnb1ip1	P10
Ccnb2	P8
Ccnb3	P3
Ccnc	P15
Ccnd1	P2
Ccnd2	P3
Ccne1	P10
Ccnf	P15
Ccng1	P7
Ccng2	P3
Ccnjl	P14
Ccnk	P5
Ccnl1	P14
Ccnl2	P3
Ccno	P5
Ccnt1	P5
Ccnt2	P5
Ccny	P14
Ccp110	P13
Ccpg1	P11
Ccr10	P3
Ccr3	P7
Ccr4	P11
Ccr5	P12
Ccr8	P11
Ccrn4l	P10
Ccsap	P8
Ccser1	P7
Ccser2	P9
Cct2	P8
Cct3	P15
Cct4	P2
Cct5	P8
Cct6a	P15
Cct6b	P11
Cct7	P2
Cct8	P2
Cct8l1	P11
Ccz1	P8
Cd109	P12
Cd14	P1
Cd151	P4
Cd164l2	P8
Cd177	P10
Cd1d1	P9
Cd1d2	P11
Cd2	P11
Cd200	P4
Cd200r2	P10
Cd200r3	P9
Cd200r4	P9
Cd207	P12
Cd209d	P11
Cd209e	P11
Cd247	P10
Cd248	P1
Cd24a	P6
Cd2ap	P15
Cd2bp2	P15
Cd302	P9
Cd320	P5
Cd34	P6
Cd36	P3
Cd37	P11
Cd38	P9
Cd3e	P11
Cd3eap	P2
Cd4	P11
Cd40	P12
Cd44	P12
Cd46	P3
Cd47	P7
Cd59b	P13
Cd6	P11
Cd63	P1
Cd68	P11
Cd7	P10
Cd74	P8
Cd79a	P11
Cd79b	P11
Cd80	P11
Cd81	P3
Cd82	P9
Cd83	P14
Cd8a	P8
Cd9	P11
Cd93	P3
Cd96	P11
Cd97	P1
Cd99l2	P9
Cdan1	P4
Cdc123	P2
Cdc16	P9
Cdc20	P8
Cdc20b	P10
Cdc25c	P5
Cdc34	P2
Cdc37l1	P15
Cdc42	P3
Cdc42bpa	P1
Cdc42bpb	P1
Cdc42ep1	P12
Cdc42ep2	P7
Cdc42ep4	P1
Cdc42ep5	P1
Cdc45	P15
Cdc5l	P11
Cdc6	P2
Cdc7	P15
Cdc73	P8
Cdca2	P5
Cdca3	P5
Cdca5	P8
Cdca7	P8
Cdca7l	P8
Cdca8	P8
Cdcp1	P8
Cdcp2	P10
Cdh1	P10
Cdh10	P12
Cdh11	P3
Cdh13	P14
Cdh20	P5
Cdh24	P3
Cdh26	P3
Cdh3	P7
Cdh5	P6
Cdh6	P6
Cdh8	P4
Cdh9	P13
Cdhr2	P6
Cdhr4	P3
Cdip1	P4
Cdk12	P15
Cdk14	P3
Cdk16	P3
Cdk17	P10
Cdk2	P15
Cdk20	P8
Cdk2ap2	P10
Cdk4	P4
Cdk5	P1
Cdk5r1	P1
Cdk5r2	P10
Cdk5rap1	P10
Cdk5rap3	P8
Cdk6	P8
Cdk8	P2
Cdk9	P2
Cdkal1	P8
Cdkl2	P11
Cdkl3	P3
Cdkl4	P10
Cdkl5	P5
Cdkn1a	P1
Cdkn1b	P3
Cdkn1c	P6
Cdkn2a	P3
Cdkn2aip	P5
Cdkn2aipnl	P8
Cdkn2b	P1
Cdkn2c	P3
Cdkn2d	P12
Cdkn3	P6
Cdo1	P9
Cdon	P14
Cdpf1	P2
Cdr2l	P9
Cds1	P11
Cds2	P5
Cdsn	P11
Cdt1	P15
Cdv3	P15
Cdx1	P11
Cdx4	P8
Cdyl	P15
Cdyl2	P11
Ceacam10	P10
Ceacam15	P1
Ceacam18	P10
Ceacam19	P11
Ceacam2	P11
Ceacam5	P3
Ceacam9	P6
Cebpb	P1
Cebpz	P15
Cebpzos	P8
Cecr2	P8
Cecr5	P8
Cel	P1
Cela2a	P10
Celf1	P5
Celf2	P3
Celf6	P10
Celsr1	P5
Celsr2	P10
Celsr3	P10
Cemip	P7
Cenpa	P8
Cenpb	P9
Cenpc1	P5
Cenpe	P15
Cenpf	P5
Cenph	P5
Cenpi	P11
Cenpk	P2
Cenpl	P15
Cenpm	P10
Cenpn	P8
Cenpo	P8
Cenpp	P8
Cenpt	P11
Cenpu	P15
Cenpv	P10
Cenpw	P2
Cep104	P3
Cep120	P2
Cep128	P5
Cep131	P3
Cep152	P2
Cep162	P5
Cep170	P1
Cep19	P15
Cep192	P8
Cep250	P1
Cep290	P15
Cep295	P15
Cep350	P14
Cep44	P5
Cep55	P11
Cep57	P15
Cep57l1	P11
Cep70	P8
Cep72	P5
Cep76	P15
Cep78	P8
Cep83	P5
Cep85	P5
Cep85l	P14
Cep89	P8
Cep97	P5
Cept1	P6
Cer1	P13
Cercam	P3
Cerk	P1
Cerkl	P11
Cers1	P3
Cers2	P12
Cers4	P14
Cers6	P3
Ces1a	P12
Ces1c	P11
Ces1g	P6
Ces2a	P4
Ces2b	P4
Ces2g	P9
Ces4a	P11
Cetn2	P13
Cetn4	P1
Cfap43	P1
Cfap52	P10
Cfap53	P10
Cfap54	P9
Cfap57	P2
Cfap61	P11
Cfap69	P3
Cfap70	P5
Cfap97	P9
Cfb	P4
Cfc1	P5
Cfdp1	P15
Cfhr2	P3
Cfl2	P7
Cflar	P3
Cfp	P1
Cga	P6
Cgn	P8
Cgnl1	P12
Cgrrf1	P6
Ch25h	P3
Chac1	P11
Chaf1a	P2
Chaf1b	P8
Champ1	P5
Chat	P11
Chchd1	P8
Chchd10	P10
Chchd3	P2
Chchd4	P15
Chchd5	P10
Chchd6	P13
Chchd7	P14
Chd1	P2
Chd1l	P8
Chd3	P9
Chd4	P15
Chd5	P11
Chd7	P5
Chd8	P8
Chd9	P11
Chdh	P11
Chek1	P15
Chek2	P8
Cherp	P8
Chfr	P8
Chga	P11
Chgb	P1
Chic2	P4
Chid1	P3
Chil1	P11
Chit1	P11
Chka	P10
Chkb	P3
Chm	P3
Chmp2a	P6
Chmp2b	P4
Chmp4b	P1
Chmp4c	P8
Chmp7	P1
Chn1	P15
Chn2	P9
Chordc1	P15
Chpf2	P1
Chrd	P13
Chrm2	P9
Chrm3	P3
Chrm4	P4
Chrna1	P15
Chrna10	P11
Chrna4	P9
Chrna5	P8
Chrna7	P5
Chrna9	P11
Chrnb2	P8
Chrnb4	P10
Chrnd	P13
Chst10	P4
Chst11	P12
Chst12	P1
Chst14	P1
Chst15	P12
Chst2	P12
Chst4	P12
Chst5	P11
Chst8	P3
Chst9	P4
Chsy1	P12
Chsy3	P1
Chtf18	P8
Chtop	P2
Churc1	P10
Ciao1	P2
Ciapin1	P2
Ciart	P10
Cib1	P11
Cib2	P1
Cic	P1
Cidea	P11
Cideb	P6
Cilp2	P10
Cinp	P15
Cipc	P15
Cirbp	P3
Cirh1a	P15
Cisd1	P10
Cisd3	P11
Cish	P1
Cit	P8
Cited2	P6
Ciz1	P9
Ckap4	P1
Ckap5	P15
Ckb	P10
Ckmt1	P10
Cks1b	P2
Cks2	P8
Clasp1	P14
Clasp2	P5
Clasrp	P3
Clca3	P15
Clca4	P11
Clca6	P13
Clcc1	P9
Clcf1	P9
Clcn5	P1
Clcn6	P14
Clcn7	P1
Clcnka	P11
Clcnkb	P11
Cldn10	P3
Cldn11	P3
Cldn14	P11
Cldn15	P3
Cldn19	P5
Cldn2	P4
Cldn20	P8
Cldn22	P6
Cldn25	P12
Cldn3	P10
Cldn4	P10
Cldn6	P13
Cldn7	P2
Cldn9	P10
Clec10a	P11
Clec12a	P13
Clec12b	P3
Clec14a	P7
Clec18a	P6
Clec1a	P3
Clec1b	P4
Clec2i	P11
Clec2l	P3
Clec4f	P12
Clec7a	P9
Clec9a	P4
Clgn	P11
Clhc1	P8
Clic1	P12
Clic3	P1
Clic4	P3
Clic5	P6
Clic6	P12
Clint1	P7
Clip1	P7
Clip2	P3
Clip3	P9
Clk3	P6
Clk4	P9
Cln3	P10
Cln5	P12
Clnk	P11
Clns1a	P2
Clock	P4
Clp1	P15
Clpb	P10
Clpp	P2
Clptm1	P6
Clptm1l	P7
Clspn	P5
Clstn2	P7
Clstn3	P10
Clta	P12
Cltb	P11
Clu	P1
Cluap1	P7
Cluh	P15
Clvs1	P12
Clvs2	P10
Clybl	P10
Cma1	P6
Cmas	P1
Cmbl	P9
Cml2	P11
Cmss1	P8
Cmtm3	P9
Cmtm4	P8
Cmtm7	P12
Cmya5	P3
CN725425	P10
Cnbd2	P1
Cndp2	P11
Cnep1r1	P7
Cnga1	P3
Cnga2	P3
Cnga3	P11
Cnga4	P11
Cngb1	P11
Cnih1	P4
Cnih4	P4
Cnksr1	P8
Cnksr2	P6
Cnn2	P1
Cnn3	P12
Cnnm1	P8
Cnnm2	P11
Cnnm3	P5
Cnnm4	P12
Cnot1	P15
Cnot10	P11
Cnot11	P2
Cnot2	P5
Cnot3	P10
Cnot4	P15
Cnot6	P9
Cnot6l	P14
Cnot8	P8
Cnppd1	P14
Cnpy1	P11
Cnpy4	P9
Cnr2	P6
Cnrip1	P9
Cnst	P9
[truncated: 10,061 more rows]
