# Supplementary material for: In vitro cellular reprogramming to model gonad development and its disorders
Source: Sci Adv. 2023 Jan 4;9(1):eabn9793. doi: 10.1126/sciadv.abn9793 (PMC9812383; doi:10.1126/sciadv.abn9793)
Supplement: Supplementary file 3 — Data files S1 to S7 [file sciadv.abn9793_data_files_s1_to_s7.zip › sciadv.abn9793_data_file_s4.csv]

	ID	Description	GeneRatio	BgRatio	pvalue	p.adjust	qvalue	geneID	Count
GO:0006820	GO:0006820	anion transport	73/1401	498/28814	3.38669005408529e-17	1.77327091231906e-13	1.51973260005954e-13	Abcb1a/Abcb1b/Abcc4/Abcg3/Ano9/Aqp6/Aqp9/Arg2/Atf4/AU018091/Best2/Best3/Bsnd/Calhm3/Ceacam2/Ces1c/Clcnka/Clcnkb/Fgf23/Folr1/Folr2/Gabrg1/Gabrg3/Gabrp/Gabrr1/Gfap/Glra2/Gm21985/Hnf1a/Hrh2/Kcnj10/Lrrc8d/Lrrc8e/Mip/Oc90/P2rx7/Pla2g2e/Pla2g4f/Pla2g5/Pla2g6/Slc11a1/Slc13a2/Slc13a5/Slc17a9/Slc1a1/Slc1a4/Slc1a7/Slc22a20/Slc25a19/Slc25a32/Slc25a41/Slc26a9/Slc2a1/Slc32a1/Slc34a3/Slc36a2/Slc36a3/Slc37a1/Sl…	73
GO:0002697	GO:0002697	regulation of immune effector process	49/1401	436/28814	4.99597809358413e-08	2.90654903311183e-05	2.49097714771335e-05	C6/Cd1d2/Cd37/Cd96/Clnk/Dennd1b/Dnase1l3/Fcgr2b/Ffar3/Fgr/Fut7/Fzd5/Gata1/Gm7030/Gm8909/H60c/Hmox1/Il10/Il17f/Irak3/Itgam/Itgb2/Klk5/Klk7/Laptm5/Masp2/Mavs/Nckap1l/Nlrp3/P2rx7/Pck1/Pdpk1/Pgc/Pla2g5/Rac2/Raet1e/Rsad2/Serpinb9c/Serpinb9e/Serpinb9f/Serpinb9g/Sh2d1a/Slamf1/Slamf8/Spn/Trem2/Unc13d/Vav1/Was	49
GO:0002831	GO:0002831	regulation of response to biotic stimulus	42/1401	371/28814	3.6379114620048e-07	0.000146523880115824	0.000125574223178352	Aim2/Arg2/Card9/Cd37/Cd96/Clnk/Fgr/H60c/Hexim1/Hrg/Ifnlr1/Il12rb1/Il17f/Irak3/Klk5/Klk7/Ltf/Masp2/Mavs/Mmrn2/Myo1f/N4bp1/Oas1a/Oas1g/Oas3/Pgc/Pla2g5/Prdm1/Raet1e/Rnf125/Serpinb9c/Serpinb9e/Serpinb9f/Serpinb9g/Sh2d1a/Slamf8/Spn/Trem2/Treml4/Tspan32/Vav1/Zbp1	42
GO:0060713	GO:0060713	labyrinthine layer morphogenesis	10/1401	28/28814	4.19988836647506e-07	0.000157075824906167	0.000134617474483332	Dnajb6/Erf/Esx1/Fzd5/Gcm1/Gjb5/Il10/Llgl2/Ncoa3/Wnt7b	10
GO:0010528	GO:0010528	regulation of transposition	10/1401	29/28814	6.13081966578784e-07	0.000198429479098571	0.000170058475613608	Aicda/Btbd18/Dnmt3l/Morc1/Piwil1/Piwil2/Piwil4/Tdrd9/Tex19.1/Tex19.2	10
GO:0010529	GO:0010529	negative regulation of transposition	10/1401	29/28814	6.13081966578784e-07	0.000198429479098571	0.000170058475613608	Aicda/Btbd18/Dnmt3l/Morc1/Piwil1/Piwil2/Piwil4/Tdrd9/Tex19.1/Tex19.2	10
GO:0070661	GO:0070661	leukocyte proliferation	41/1401	368/28814	7.58965132358396e-07	0.000220774524057142	0.000189208675979172	Arg2/Bst1/Btk/Ccdc88b/Cd3e/Cd4/Cd6/Cd79a/Cd80/Clec2i/Dock2/Fcgr2b/Gstp1/Icosl/Il10/Il12rb1/Il34/Inpp5d/Itgal/Itgam/Itgb2/Laptm5/Nckap1l/Nfatc2/P2rx7/Prdm1/Pura/Rac2/Rasal3/Slamf1/Slc11a1/Spn/Tarm1/Tnfrsf13b/Tnfrsf13c/Tnfsf11/Trem2/Vpreb1/Vtcn1/Zap70/Zbtb32	41
GO:0003341	GO:0003341	cilium movement	29/1401	217/28814	8.28956956583148e-07	0.000228443085508914	0.000195780803651743	Armc12/Cabs1/Ccdc63/Dnah10/Dnah12/Dnah2/Dnah5/Dnah6/Dnah7a/Drc7/Hydin/Iqcg/Kif27/Ly6k/Nek10/Ofd1/Prdm14/Rhox5/Rsph4a/Spag6/Spef2/Tacr2/Tacr3/Tcte1/Tekt1/Ttc29/Ttll6/Ttll8/Vps13a	29
GO:0019827	GO:0019827	stem cell population maintenance	25/1401	173/28814	1.0936521684966e-06	0.00028631813771241	0.000245381010226369	Ascl2/Dppa2/Elf5/Esrrb/Fgf4/Hesx1/Klf10/Mmp24/Nanog/Nanos2/Ncoa3/Padi4/Pax8/Phf19/Piwil2/Pramel7/Prdm14/Prdm16/Rbpj/Rest/Sox2/Taf5l/Tcl1/Tet1/Tfap2c	25
GO:0009582	GO:0009582	detection of abiotic stimulus	21/1401	136/28814	2.64677009924202e-06	0.00047787890481487	0.000409552846935344	Atp2b2/Cabp4/Cacna1f/Chrna10/Chrna9/Cngb1/Gnat1/Guca1a/Guca1b/Kcnk4/Lhfpl5/Mmp24/Pkd1l2/Pkd1l3/Pkd2l1/Prdm12/Prph2/Reep6/Rest/Sox2/Ttn	21
GO:0051321	GO:0051321	meiotic cell cycle	37/1401	334/28814	2.95436681255668e-06	0.000504085241331263	0.000432012260020742	Atrx/Aurkc/Btbd18/Ccna1/Clgn/Dazl/Dmrtc2/Dnmt3l/Fmn2/Hormad1/Hus1b/M1ap/Meiob/Morc2b/Msh4/Nanos2/Ooep/Osm/Piwil1/Piwil2/Piwil4/Psma8/Rad51c/Rec8/Rsph1/Smc1b/Spata22/Syce1/Sycp2l/Tdrd9/Tex14/Tex19.1/Tex19.2/Topaz1/Trim75/Xlr5a/Xlr5c	37
GO:0009581	GO:0009581	detection of external stimulus	21/1401	137/28814	2.9844618948184e-06	0.000504085241331263	0.000432012260020742	Atp2b2/Cabp4/Cacna1f/Chrna10/Chrna9/Cngb1/Gnat1/Guca1a/Guca1b/Kcnk4/Lhfpl5/Mmp24/Pkd1l2/Pkd1l3/Pkd2l1/Prdm12/Prph2/Reep6/Rest/Sox2/Ttn	21
GO:0050900	GO:0050900	leukocyte migration	39/1401	380/28814	1.00707172093785e-05	0.00138763882390279	0.00118923732586096	Adtrp/Aire/Apod/Bst1/Camk1d/Cd9/Chga/Csf3r/Cxcl14/Epx/F7/Fut7/Fut9/Gpsm3/Hc/Il17b/Il34/Itga6/Itgal/Itgam/Itgb2/Itgb7/Mst1/Mtus1/Myo1g/Nckap1l/Padi2/Pecam1/Rac2/S100a14/Saa2/Slamf1/Slamf8/Slamf9/Spn/Spp1/Tnfsf11/Trem2/Vav1	39
GO:0001818	GO:0001818	negative regulation of cytokine production	32/1401	296/28814	2.19761447648389e-05	0.00255704653308215	0.00219144573409376	Acp5/Adcy7/Apod/Arg2/Btk/Cd96/Cidea/Epx/Fcgr2b/Ffar1/Gstp1/Gstp2/Hmox1/Il10/Il1r2/Inpp5d/Irak3/Laptm5/N4bp1/Nckap1l/Nlrp3/Nlrp6/Oas1a/Oas1g/Oas3/Rgcc/Rnf125/Sars/Sigirr/Slamf1/Slc11a1/Trem2	32
GO:1990830	GO:1990830	cellular response to leukemia inhibitory factor	33/1401	311/28814	2.41157765043014e-05	0.00274500447340266	0.00235252986814272	Cth/Efhc2/Enah/Fgf4/Gtf2h1/Ildr1/Jarid2/Kat6b/Klf5/Laptm5/Lrrc2/Mcf2/Msc/Mybl2/Mynn/Nr5a2/Padi2/Parp16/Pax6/Pfkp/Rfx2/Rnf125/Sox1/Spp1/Syngr1/Tex14/Tle4/Tnfsf11/Trim2/Trim25/Ubxn2a/Wdr35/Zfp42	33
GO:0051091	GO:0051091	positive regulation of DNA-binding transcription factor activity	30/1401	272/28814	2.6815033207845e-05	0.00286537783420973	0.0024556925148237	Abra/Aim2/Camk1d/Card9/Cib1/Crhr2/Cth/Fank1/Fcgr2b/Il10/Irak3/Itgb2/Lpar5/Ltf/Mavs/Ncoa3/Neurod1/Neurog1/Nfam1/Nlrp3/Rgcc/Rtkn2/Tnfrsf8/Tnfsf11/Traf1/Trim13/Trim25/Trim52/Triml1/Triml2	30
GO:0002526	GO:0002526	acute inflammatory response	17/1401	112/28814	2.90038450564511e-05	0.00303728265431156	0.00260301876790845	Ahsg/Alox5ap/Cd6/Dnase1l3/Fcgr2b/Ffar3/Fut7/Gstp1/Hp/Nlrp3/Nlrp6/Saa1/Saa2/Saa4/Sigirr/Spn/Tnfsf11	17
GO:0002456	GO:0002456	T cell mediated immunity	20/1401	147/28814	3.09216962160273e-05	0.0031271273991764	0.00268001771193137	Aire/Cd1d2/Dennd1b/Fut7/Fzd5/Gm7030/Gm8909/Il25/Myo1g/Nckap1l/Nlrp3/P2rx7/Rab27a/Raet1e/Rsad2/Slamf1/Slc11a1/Spn/Treml4/Was	20
GO:0007601	GO:0007601	visual perception	21/1401	161/28814	3.75564070811482e-05	0.00351346803163684	0.00301112022413008	Cabp4/Cacna1f/Cnga3/Cngb1/Cryga/Crygc/Crygd/Gnat1/Gpr179/Guca1a/Guca1b/Kcnj10/Lctl/Mip/Pdc/Prph2/Reep6/Rgs9/Rlbp1/Th/Trpm1	21
GO:0009566	GO:0009566	fertilization	25/1401	215/28814	5.14379900504913e-05	0.00448882193173954	0.00384702020324991	Acrbp/Aldoart2/Astl/Ccdc87/Cd9/Clgn/Dkkl1/Fetub/Folr1/Folr2/Gnpda1/Ly6k/Lyzl4/Map7/Meiob/Ooep/Plcd4/Prdm14/Rec8/Rimbp3/Spata22/Spesp1/Tdrd9/Tmprss12/Tsx	25
GO:0036475	GO:0036475	neuron death in response to oxidative stress	9/1401	37/28814	5.35041873284266e-05	0.00457058749765174	0.00391709511127204	Atf4/Il10/Itgam/Mcl1/Oxr1/Ralbp1/Rest/Slc1a1/Trem2	9
GO:0031589	GO:0031589	cell-substrate adhesion	36/1401	373/28814	7.85778295803706e-05	0.00587762165261172	0.00503725244362586	Actn3/Akip1/Apod/Bcan/Bst1/Cass4/Cd3e/Cd96/Cib1/Cspg5/Dag1/Dmtn/Dock5/Fat2/Gcnt2/Hrg/Itga6/Itgal/Itgam/Itgb2/Itgb4/Itgb7/Lypd3/Myo1g/Onecut2/Parvg/Pdpk1/Pecam1/Rac2/Smoc1/Spp1/Srcin1/Unc13d/Vit/Vwf/Whamm	36
GO:0009988	GO:0009988	cell-cell recognition	13/1401	79/28814	0.000106031587211733	0.00750245122487346	0.00642976751470298	Aldoart2/Astl/Cd6/Cd9/Clec2i/Clgn/Dock2/Fetub/Folr1/Folr2/Ly6k/Spesp1/Tmprss12	13
GO:0045088	GO:0045088	regulation of innate immune response	26/1401	242/28814	0.000137739360846552	0.00912915561256391	0.00782388934428851	Aim2/Card9/Cd96/Clnk/Fgr/H60c/Hexim1/Irak3/Masp2/Mavs/Myo1f/N4bp1/Oas1a/Oas1g/Oas3/Pla2g5/Raet1e/Serpinb9c/Serpinb9e/Serpinb9f/Serpinb9g/Sh2d1a/Slamf8/Trem2/Vav1/Zbp1	26
GO:0050920	GO:0050920	regulation of chemotaxis	25/1401	230/28814	0.00015282353190722	0.00964077124176152	0.00826235531414687	Bst1/Camk1d/Ccr4/Cxcl14/F7/Fgf4/Gpsm3/Gstp1/Gstp2/Hc/Hrg/Il34/Mst1/Mtus1/Nckap1l/Ocm/Padi2/Rac2/S100a14/Sema4b/Sema4f/Slamf1/Slamf8/Trem2/Tubb2b	25
