# Supplementary material for: In vitro cellular reprogramming to model gonad development and its disorders
Source: Sci Adv. 2023 Jan 4;9(1):eabn9793. doi: 10.1126/sciadv.abn9793 (PMC9812383; doi:10.1126/sciadv.abn9793)
Supplement: Supplementary file 3 — Data files S1 to S7 [file sciadv.abn9793_data_files_s1_to_s7.zip › sciadv.abn9793_data_file_s5.csv]

	ID	Description	GeneRatio	BgRatio	pvalue	p.adjust	qvalue	geneID	Count
GO:0140014	GO:0140014	mitotic nuclear division	27/490	281/28814	5.07452912954389e-13	1.93491795709509e-09	1.60889281454592e-09	Atm/Bub1/Cdca2/Cenpc1/Cep85/Cep97/Champ1/Clasp2/Dis3l2/Kif11/Kif14/Kif2c/Kifc2/Kntc1/Ncapg/Ncaph2/Ndc80/Nusap1/Pogz/Rad21/Reep4/Smc1a/Spag5/Spice1/Tacc3/Tpx2/Ubxn2b	27
GO:0007059	GO:0007059	chromosome segregation	29/490	340/28814	1.40253504346215e-12	2.41154953517082e-09	2.00521407371859e-09	Atm/Axin2/Brip1/Bub1/Cdca2/Cenpc1/Cenpf/Cenph/Cep85/Champ1/Dis3l2/Kif14/Kif2c/Kntc1/Naa60/Ncapg/Ncaph2/Ndc80/Nek11/Nusap1/Oip5/Pogz/Rad21/Rmi1/Smc1a/Spag5/Spice1/Tacc3/Top3a	29
GO:0042770	GO:0042770	signal transduction in response to DNA damage	18/490	168/28814	6.86305718552274e-10	3.33395786135855e-07	2.77220066487555e-07	Atf2/Atm/Atr/Clspn/Ddx39b/Dtl/Etaa1/Foxo4/Grb2/Ints7/Kat5/Mbd4/Nek11/Psmd10/Rfwd3/Rps6ka6/Topbp1/Uimc1	18
GO:0003002	GO:0003002	regionalization	27/490	385/28814	6.99492863647218e-10	3.33395786135855e-07	2.77220066487555e-07	Acvr2b/Atm/Axin2/Celsr1/Cfc1/Dpcd/Eomes/Ep300/Fgf3/Foxh1/Grsf1/Htt/Ifitm1/Intu/Kdm2b/Lhx1/Mesp1/Mesp2/Pax7/Ripply2/Rnf220/Sp8/T/Tgif1/Ttc21b/Wnt3/Wnt3a	27
GO:0071539	GO:0071539	protein localization to centrosome	8/490	35/28814	1.03897212991519e-07	1.80072760516665e-05	1.4973129451218e-05	Bbs4/Cep72/Cep83/Htt/Mcph1/Nudcd3/Spag5/Ubxn2b	8
GO:0006310	GO:0006310	DNA recombination	21/490	321/28814	1.79679876542489e-07	2.74047747702605e-05	2.27871910798307e-05	Atm/Brip1/Dclre1c/Kat5/Lig1/Mbtd1/Msh3/Pogz/Rad21/Rad51b/Rad52/Rad54b/Rfwd3/Rmi1/Spidr/Tcf7/Top3a/Topbp1/Wdr48/Xrn2/Zranb3	21
GO:0140694	GO:0140694	non-membrane-bounded organelle assembly	22/490	381/28814	7.72271280521144e-07	7.55043690417211e-05	6.2782215841557e-05	Aspm/Cds2/Cenpc1/Cenph/Cep44/Cep72/Cep97/Clasp2/Cnot2/Edc3/Eral1/Kif11/Kifc2/Kntc1/Ndc80/Pogz/Prrc2c/Smc1a/Spag5/Spice1/Tnf/Tpx2	22
GO:0007498	GO:0007498	mesoderm development	12/490	120/28814	1.02480732223459e-06	9.53070809678172e-05	7.92482581404518e-05	Acvr2b/Eomes/Foxh1/Htt/Lhx1/Mesp1/Mesp2/Mixl1/Rps6ka6/T/Wnt3/Wnt3a	12
GO:0032786	GO:0032786	positive regulation of DNA-templated transcription, elongation	7/490	34/28814	1.42460364908204e-06	0.000121412416884876	0.000100954960083163	Ccnk/Ccnt1/Ccnt2/Ddx39b/Eapp/Map2k1/Supt5	7
GO:0019080	GO:0019080	viral gene expression	9/490	73/28814	4.0905016313673e-06	0.000299943898469299	0.000249404674365958	Ccnt1/Ccnt2/Ep300/Mcts1/Pcbp2/Rsf1/Smarcb1/Trim14/Zfp639	9
GO:0036342	GO:0036342	post-anal tail morphogenesis	6/490	27/28814	5.12652539308314e-06	0.000361989654144926	0.000300995993839501	Fgf3/Ripply2/Scrib/Sp5/T/Wnt3a	6
GO:0034508	GO:0034508	centromere complex assembly	6/490	30/28814	9.84823497173784e-06	0.000656513187706325	0.000545893610880078	Cenpc1/Cenph/Kntc1/Nasp/Oip5/Pogz	6
GO:0006513	GO:0006513	protein monoubiquitination	9/490	82/28814	1.07881289483357e-05	0.00067434648655744	0.000560722077521777	Cul4b/Ddb1/Dtl/Fancc/Kdm2b/Klhl12/Neurl1a/Rnf220/Wdr48	9
GO:0045927	GO:0045927	positive regulation of growth	18/490	322/28814	1.20318158884628e-05	0.000737478073916011	0.000613216270828337	Adnp2/Bbs4/Cdkl5/Cdkn2aip/Celf1/Chd7/Creb1/Ddx39b/Golga4/Il7/Kdm2b/L1cam/Pim1/Psmd10/Rptor/Wnt3/Wnt3a/Zfp639	18
GO:0007018	GO:0007018	microtubule-based movement	21/490	426/28814	1.57080982239266e-05	0.000843591246870877	0.000701449842112187	Ap3s2/Bbs4/Ccdc103/Cfap70/Chrna7/Dpcd/Eno4/Htt/Kif11/Kif14/Kif15/Kif24/Kif2c/Kifc2/Map2k1/Neurl1a/Rpgr/Spag16/Ttc21b/Ttc26/Wasf1	21
GO:0009314	GO:0009314	response to radiation	21/490	431/28814	1.86743309813015e-05	0.000975414027831541	0.000811061065835328	Atm/Atr/Cds2/Creb1/Cul4b/Dclre1c/Ddb1/Dtl/Ep300/Grb2/Htt/Ints7/Kat5/Mbd4/Rad54b/Rfwd3/Rpgr/Spidr/Topbp1/Uimc1/Zranb3	21
GO:0061951	GO:0061951	establishment of protein localization to plasma membrane	8/490	68/28814	1.99729878411742e-05	0.00100206582418943	0.00083322215204455	Atp2c1/Commd1/Gga2/Golga4/Golph3/Golph3l/Rab26/Scrib	8
GO:0060562	GO:0060562	epithelial tube morphogenesis	19/490	395/28814	5.4915110575252e-05	0.00214509650322581	0.00178365720256633	Bbs4/Ccdc103/Celsr1/Cfc1/Fgf3/Foxh1/Kdm2b/Lhx1/Med1/Mesp1/Pgr/Rbm15/Scrib/T/Tgif1/Tnf/Traf6/Wnt3a/Wnt6	19
GO:0006892	GO:0006892	post-Golgi vesicle-mediated transport	9/490	102/28814	6.25040332046451e-05	0.00239773421936579	0.00199372657769949	Ap3s2/Atp2c1/Ccdc91/Commd1/Gga2/Golga4/Golph3/Golph3l/Rab26	9
GO:0009235	GO:0009235	cobalamin metabolic process	4/490	14/28814	7.2227316945666e-05	0.00267381319916334	0.00222328746694273	Abcc1/Abcd4/Cd320/Mtr	4
GO:0016055	GO:0016055	Wnt signaling pathway	20/490	451/28814	0.000107333133314818	0.00375028411055782	0.00311837777713367	Aspm/Axin2/Brd7/Celsr1/Ddb1/Depdc1b/Klhl12/Lmbr1l/Mesp1/Ppm1b/Rnf220/Tcf7/Tnks2/Ttc21b/Usp8/Wnt3/Wnt3a/Wnt5b/Wnt6/Znrf3	20
GO:0001764	GO:0001764	neuron migration	12/490	196/28814	0.000145007495484524	0.00468570830747872	0.00389618712220683	Aspm/Bbs4/Cdkl5/Celsr1/Eomes/Evx1/Katna1/Lhx1/Pcnt/Pex13/Satb2/Zfp609	12
GO:0035304	GO:0035304	regulation of protein dephosphorylation	8/490	94/28814	0.000204741037747972	0.0060113331720029	0.00499845004322408	Bod1l/Cdca2/Ensa/Htt/Ppp1r16a/Ppp6r3/Sympk/Tnf	8
GO:0009991	GO:0009991	response to extracellular stimulus	18/490	406/28814	0.000234855902867053	0.00653653691702242	0.00543515927341961	Atf2/Bbs4/Capn10/Chrna7/Depdc5/Glul/Hlcs/Ireb2/Lct/Ldha/Map3k5/Med1/Pik3c3/Pim1/Rmi1/Rptor/Slc16a1/Vps41	18
GO:0019882	GO:0019882	antigen processing and presentation	9/490	128/28814	0.000353030782402554	0.00915718621293155	0.00761424072034724	Erap1/Psmb8/Psmb9/Psme1/Psme2/Rab3b/Tapbp/Tapbpl/Traf6	9
