# Supplementary material for: In vitro cellular reprogramming to model gonad development and its disorders
Source: Sci Adv. 2023 Jan 4;9(1):eabn9793. doi: 10.1126/sciadv.abn9793 (PMC9812383; doi:10.1126/sciadv.abn9793)
Supplement: Supplementary file 3 — Data files S1 to S7 [file sciadv.abn9793_data_files_s1_to_s7.zip › sciadv.abn9793_data_file_s6.csv]

	ID	Description	GeneRatio	BgRatio	pvalue	p.adjust	qvalue	geneID	Count
GO:0001655	GO:0001655	urogenital system development	44/877	387/28814	7.03799108349831e-14	2.93535481613445e-10	2.07185776910266e-10	Adamts16/Agt/Agtr1b/Amer1/Ampd2/Aph1c/Bicc1/Cflar/Col4a3/Dchs1/Dchs2/Ednrb/Epha7/Erbb4/Fgf2/Gdf11/Gdnf/Gli2/Glis2/Gpc3/Hspb11/Id3/Jag1/Lamb2/Nfia/Notch1/Notch2/Pkd1/Pkd2/Rpgrip1l/Rxra/Serpinb7/Serpinf1/Smad3/Smo/Spry1/Stat1/Stk11/Tcf21/Wfs1/Wnt1/Wnt11/Wnt4/Zbtb16	44
GO:0072001	GO:0072001	renal system development	41/877	345/28814	1.15542405673468e-13	2.93535481613445e-10	2.07185776910266e-10	Adamts16/Agt/Agtr1b/Amer1/Ampd2/Aph1c/Bicc1/Cflar/Col4a3/Dchs1/Dchs2/Ednrb/Epha7/Erbb4/Fgf2/Gdf11/Gdnf/Gli2/Glis2/Gpc3/Hspb11/Id3/Jag1/Lamb2/Nfia/Notch1/Notch2/Pkd1/Pkd2/Rpgrip1l/Serpinb7/Smad3/Smo/Spry1/Stat1/Tcf21/Wfs1/Wnt1/Wnt11/Wnt4/Zbtb16	41
GO:0071559	GO:0071559	response to transforming growth factor beta	31/877	230/28814	4.37881138371625e-12	5.56218516016557e-09	3.92595010113717e-09	Appl2/Cdkn2b/Cflar/Crebbp/Dbn1/Fam89b/Fermt2/Fyn/Gdnf/Glg1/Itgb8/Lats2/Ldlrad4/Lrrc32/Ltbp3/Mapk7/Mtmr4/Slc2a10/Smad3/Sox5/Spry1/Stat3/Stk11/Tab1/Tgfbr2/Tgfbr3/Tgfbr3l/Vasn/Wnt1/Zbtb7a/Zfhx3	31
GO:0050673	GO:0050673	epithelial cell proliferation	44/877	476/28814	7.93322162631094e-11	4.47874434258732e-08	3.16122644220367e-08	Agtr1b/Ang/Apoh/Atp7a/Bad/Bmpr1a/Bmpr2/Ccnd2/Cdkn2a/Cdkn2b/Cebpb/Cflar/Clec12b/Col4a3/Col8a2/Dlx5/Ednrb/Erbb4/Fgf2/Fgf7/Gpc3/Hoxa5/Map2k5/Notch1/Notch2/Plau/Plcg1/Prkca/Prl2c2/Prl8a9/Rreb1/Serpinf1/Smad3/Smo/Snai2/Stat1/Stat3/Stk11/Tcf19/Tgfbr3/Thbs4/Tnfaip3/Wnt16/Zfp580	44
GO:0001667	GO:0001667	ameboidal-type cell migration	42/877	452/28814	1.82355427119909e-10	9.26547925196257e-08	6.53984147576347e-08	Agt/Anxa6/Apoh/Appl2/Atp2b4/Bmpr2/Dnaja4/Edn1/Ednrb/Erbb4/Fgf2/Fgf7/Fstl1/Gab2/Gdnf/Hdac7/Kank1/Map2k5/Map4k4/Myh9/Notch1/Phactr4/Pik3c2a/Pik3r2/Pkn1/Plcg1/Prkca/Prl2c2/Rras/Rreb1/Sema3f/Sema3g/Serpinf1/Smo/Snai2/Stard13/Tesk1/Tgfbr2/Tgfbr3/Tmem201/Wnt11/Zfp580	42
GO:0003012	GO:0003012	muscle system process	40/877	430/28814	4.79814930486603e-10	1.74138547271602e-07	1.22911990087809e-07	Adrb1/Agt/Akap6/Anxa6/Apbb2/Atp2b4/Cacna1d/Cacna1g/Cacna2d1/Cacnb2/Cald1/Camk2d/Camk2g/Cflar/Chrm3/Cmya5/Cttn/Dbn1/Edn1/Ednrb/Fxyd1/Gdnf/Grcc10/Gtf2ird2/Kcne2/Myl6/Myoc/Myoz2/Notch1/Ormdl3/Pdlim5/Pik3ca/Prkca/Ptger4/Ptgs1/Rgs2/Shc1/Smad3/Tnfrsf1b/Tnnt2	40
GO:0031589	GO:0031589	cell-substrate adhesion	36/877	373/28814	1.32143693671986e-09	3.73012281970756e-07	2.63282786164009e-07	Adam15/Agt/Antxr1/Cdkn2a/Col1a1/Col26a1/Csf1/Cttn/Dbn1/Fbln1/Fermt2/Frem1/Hoxd3/Itga10/Itgb8/Jag1/Kank1/Lamb1/Lamb2/Lgals1/Map4k4/Micall2/Myoc/Notch1/Otoa/Plau/Rras/Rreb1/Rsu1/Sirpa/Smad3/Tesk1/Vamp3/Vcam1/Wnt1/Wnt4	36
GO:0040013	GO:0040013	negative regulation of locomotion	34/877	340/28814	1.52081286966084e-09	4.06697378460353e-07	2.87058695121023e-07	Abhd6/Adam15/Apoh/Atp2b4/Bmpr1a/Dbn1/Dnaja4/Erbb4/Fbln1/Fgf2/Gna13/Idh2/Il33/Jag1/Kank1/Ldlrad4/Map2k5/Notch1/Nrg1/Pik3r2/Podn/Ptger4/Rap2a/Rras/Scai/Sema3f/Sema3g/Serpinf1/Stard13/Stat3/Tgfbr3/Tnfaip6/Wnt11/Wnt4	34
GO:0071900	GO:0071900	regulation of protein serine/threonine kinase activity	34/877	352/28814	3.71404747281858e-09	8.36229103527131e-07	5.90234528163112e-07	Agt/Akap6/Atp2b4/Ccnd2/Ccng2/Ccnjl/Cdkn2a/Cdkn2b/Cdkn2c/Cnppd1/Dazap2/Dusp19/Edn1/Erp29/Fermt2/Fgf2/Inca1/Irak1/Lats2/Lyn/Map2k5/Map2k7/Map3k10/Mapk7/Pkd1/Pkd2/Rgs2/Spry1/Stk11/Tab1/Tesk1/Tlr6/Tnfaip3/Uvrag	34
GO:1990778	GO:1990778	protein localization to cell periphery	35/877	370/28814	3.78533150583035e-09	8.36229103527131e-07	5.90234528163112e-07	Adam22/Ank1/Atp2b4/Bcl2l1/Cacnb2/Camk2d/Camk2g/Cd81/Cnst/Dchs1/Dlg4/Ehd2/Fcho2/Gorasp1/Ikbkb/Ldlrap1/Mex3b/Pacs1/Pik3r2/Pram1/Ptpn9/Rab11fip2/Rab31/Rab3a/Rab3c/Rab40b/Ramp1/Rap2a/Rilpl1/Rilpl2/Slc9a3r2/Sptbn1/Stx1b/Sys1/Vamp3	35
GO:0030198	GO:0030198	extracellular matrix organization	31/877	315/28814	1.16563207535018e-08	2.0422677844325e-06	1.44149128156735e-06	Adamts16/Adamtsl1/Agt/Antxr1/Apbb2/Atp7a/Cflar/Col11a2/Col15a1/Col1a1/Col4a3/Col4a6/Col5a2/Col8a2/Colq/Fbln1/Hspg2/Impg1/Lamb1/Lamb2/Ltbp3/Mmp11/Mmp16/Mmp19/Notch1/Olfml2b/Ric1/Slc2a10/Smad3/Tnfrsf11b/Tnfrsf1b	31
GO:0007409	GO:0007409	axonogenesis	40/877	493/28814	2.35625179850801e-08	3.69776533547295e-06	2.60998901955817e-06	Apbb2/Arhgef25/Atg7/Bmpr2/Cntn4/Cttn/Dbn1/Dclk1/Dlx5/Dvl1/Edn1/Efna4/Epha7/Ephb6/Fstl4/Gdnf/Gli2/Grcc10/Lamb2/Lhx2/Llgl1/Lrrc4c/Mgll/Neo1/Ngf/Notch1/Nptn/Nrg1/Plxna1/Prkca/Ptprs/Rab3a/Sema3f/Sema3g/Slitrk2/Slitrk6/Smo/Stk11/Unc5a/Ust	40
GO:0042176	GO:0042176	regulation of protein catabolic process	33/877	393/28814	1.79980438122181e-07	1.79309922764471e-05	1.26562095496857e-05	Amer1/Araf/Atg7/Atraid/Cd81/Cdkn2a/Dnajb2/Dvl1/Fyn/Gpc3/Hecw2/Il33/Kcne2/Mgat3/Nell1/Nrg1/Oaz2/Pkd1/Prkaca/Rhbdf1/Ric1/Rnf180/Rnf19a/Sec22b/Sirt2/Smad3/Stx5a/Timp2/Timp3/Tmf1/Tnfaip3/Tnfrsf1b/Wnt1	33
GO:0042060	GO:0042060	wound healing	31/877	374/28814	5.58104589765842e-07	4.3626606470773e-05	3.07929123454611e-05	Adrb1/Anxa6/Apoh/C3/Cflar/Chmp4b/Col1a1/Fbln1/Fermt2/Fgf2/Fgf7/Fgfr1op2/Gna13/Hgfac/Hps4/Kank1/Lyn/Mustn1/Myh9/Myof/Notch2/Nrg1/Papss2/Plau/Prkca/Ptger4/Rab3a/Rreb1/Smad3/Snai2/Wnt4	31
GO:1904062	GO:1904062	regulation of cation transmembrane transport	31/877	381/28814	8.30360275248142e-07	6.02722936933687e-05	4.25419166582018e-05	Adrb1/Agt/Akap6/Asph/Atp2b4/Atp4b/Atp7a/Cacna1d/Cacna2d1/Cacnb2/Camk2d/Dlg4/Edn1/Fxyd1/Fyn/Gnb5/Grin2d/Hecw2/Hspa2/Ikbkb/Kcne2/Kcnip1/Lyn/Ngf/P2ry6/Pik3c2a/Pkd2/Plcg1/Rem1/Rgs2/Shisa9	31
GO:1901214	GO:1901214	regulation of neuron death	31/877	392/28814	1.51548318163187e-06	0.000104056351971237	7.34459630130835e-05	Agt/Atg7/Atp7a/Bad/Bcl2l1/Cebpb/Chmp4b/Clcf1/Csf1/Epha7/Fyn/Fzd1/Gabrb2/Gdnf/Ikbkb/Itsn1/Map2k7/Neo1/Ngf/Pik3ca/Pla2g3/Rilpl1/Serpinf1/Smo/Stambp/Stat3/Tlr6/Tnfrsf1b/Wfs1/Wnt1/Zfp746	31
GO:0050727	GO:0050727	regulation of inflammatory response	28/877	351/28814	4.07505110158574e-06	0.000213457058218115	0.000150664124830197	Agt/C3/Cd81/Cebpb/Clcf1/Ctla2a/Ednrb/Il16/Il1r1/Il1rl2/Il20rb/Il33/Lbp/Lgals1/Lyn/Mgll/Myd88/Pla2g3/Prkca/Ptger4/Serpinf1/Slc7a2/Smad3/Tlr6/Tnfaip3/Tnfaip6/Tnfrsf1b/Tslp	28
GO:0070252	GO:0070252	actin-mediated cell contraction	13/877	98/28814	8.70303562771028e-06	0.000391328531189345	0.000276210921132827	Adrb1/Akap6/Cacna1d/Cacna1g/Cacna2d1/Cacnb2/Camk2d/Dbn1/Fxyd1/Kcne2/Myl6/Pik3ca/Tnnt2	13
GO:0006874	GO:0006874	cellular calcium ion homeostasis	34/877	500/28814	1.30209799305245e-05	0.000532689404647049	0.000375987487260588	Adcy5/Adrb1/Agt/Agtr1b/Akap6/Anxa6/Asph/Atp2b4/Cacna1d/Cacna1g/Cacna2d1/Camk2d/Dlg4/Edn1/Ednrb/Efhc1/Fgf2/Fxyd1/Fyn/Gna13/Grin2d/Lyn/Mcu/Micu2/Ngf/Nptn/P2ry6/Pkd1/Pkd2/Plcg1/Prkca/Ptger4/Smad3/Wfs1	34
GO:0051090	GO:0051090	regulation of DNA-binding transcription factor activity	31/877	436/28814	1.31049351664793e-05	0.000532689404647049	0.000375987487260588	Arhgef2/Cacna1d/Cdkn2a/Cflar/Crebbp/Crtc1/Crtc2/Edn1/Foxs1/Fzd1/Glis2/Hmgn3/Id3/Ikbkb/Irak1/Map2k5/Map3k10/Myd88/Ngf/Pkd1/Pkd2/Smo/Stat3/Tgfbr3/Tlr6/Tnfaip3/Trappc9/Tssk4/Wfs1/Wnt1/Zbtb7a	31
GO:0043547	GO:0043547	positive regulation of GTPase activity	22/877	256/28814	1.36020782593512e-05	0.000539938747154403	0.0003811042814935	Adrb1/Arhgef10/Ccl9/Dock11/Fermt2/Gmip/Gnb5/Map4k4/Mex3b/Rab11fip2/Rgs8/Ric1/Rsu1/Sipa1/Tbc1d20/Tbc1d22a/Tbc1d4/Tbc1d5/Tbc1d9b/Tbck/Wnt11/Wnt4	22
GO:0032409	GO:0032409	regulation of transporter activity	24/877	298/28814	1.66482015952305e-05	0.000591535051086478	0.000417522435295918	Adrb1/Akap6/Asph/Atp7a/Cacna1d/Cacna2d1/Cacnb2/Camk2d/Chrm3/Dlg4/Edn1/Fxyd1/Gnb5/Hecw2/Hspa2/Ikbkb/Kcne2/Kctd7/P2ry6/Pkd2/Plcg1/Prkca/Rem1/Shisa9	24
GO:0019216	GO:0019216	regulation of lipid metabolic process	28/877	382/28814	1.96195061507374e-05	0.000651547129097363	0.000459880684248794	Abcd2/Abhd6/Acadvl/Agt/Agtr1b/Apoh/Appl2/Asxl3/Atg7/Avil/C1qtnf2/C3/Cd81/Dgat1/Erbb4/Fgf2/Lyn/Mlycd/Mtmr4/Ormdl3/Pdk2/Pla2g3/Sirt4/Snai2/Stk11/Tysnd1/Wnt4/Zbtb20	28
GO:0071604	GO:0071604	transforming growth factor beta production	8/877	41/28814	2.79534434391692e-05	0.000830593252131105	0.000586256582316095	Bmpr1a/Fbln1/Itgb8/Lrrc32/Ltbp3/Serpinb7/Smad3/Wnt11	8
GO:1901652	GO:1901652	response to peptide	29/877	420/28814	4.19661658706001e-05	0.00107691964034606	0.000760120824673762	Agt/Agtr1b/Appl2/Arhgef2/Cacna2d1/Cyp11a1/Echdc3/Edn1/Ednrb/Fyn/Hadha/Ikbkb/Jag1/Jak1/Kank1/Notch1/Pdk2/Pik3r2/Prkca/Rab31/Serpinf1/Shc1/Stat1/Stat3/Tbc1d4/Tgfbr3/Tlr6/Tnfaip3/Vcam1	29
GO:0032970	GO:0032970	regulation of actin filament-based process	28/877	414/28814	8.07708762940784e-05	0.00179998606337812	0.00127048188150473	Adrb1/Akap6/Ankrd23/Arhgef10/Avil/Cdc42ep5/Cttn/Dbn1/Edn1/Fermt2/Fxyd1/Iqgap2/Kank1/Magel2/Myh9/Myoc/Nck2/Notch2/Pik3ca/Pik3r2/Plekhg2/Ptger4/Smad3/Sptbn1/Tesk1/Tnnt2/Wnt11/Wnt4	28
GO:0007163	GO:0007163	establishment or maintenance of cell polarity	19/877	229/28814	8.25981867539773e-05	0.00181680254067947	0.00128235143436227	Arhgef2/BC034090/Dctn1/Fam89b/Frmd4a/Kank1/Lhx2/Llgl1/Lrrc7/Myh9/Pkd1/Prickle2/Rab11fip2/Rpgrip1l/Sdccag8/Spry1/Stk11/Ust/Wnt11	19
GO:0050803	GO:0050803	regulation of synapse structure or activity	21/877	271/28814	9.53942825825983e-05	0.00203654768824446	0.00143745387332557	Chmp4b/Colq/Dbn1/Dctn1/Eef2k/Epha7/Fyn/Fzd1/Itsn1/Kif1a/Lingo2/Lrrc4b/Lrrn1/Mdga1/Negr1/Pdlim5/Prkca/Ptprs/Sema3f/Slitrk2/Slitrk6	21
GO:0031670	GO:0031670	cellular response to nutrient	6/877	28/28814	0.000165873382075046	0.00294686242770388	0.00207998017199	Cdkn2b/Mn1/Pdk2/Rxra/Scd4/Snai2	6
GO:0010660	GO:0010660	regulation of muscle cell apoptotic process	11/877	97/28814	0.000179156497951819	0.0031147331956343	0.00219846818333027	Acot1/Agt/Apoh/Camk2d/Cdkn2a/Cflar/Edn1/Erbb4/Hspb6/Nrg1/Sirt4	11
GO:0007626	GO:0007626	locomotory behavior	20/877	265/28814	0.000197221408340317	0.00330720124018861	0.00233431765925121	Adam22/Adcy5/Aph1c/Atg7/Atp7a/Atxn1/B4galt2/Ccnd2/Dbn1/Dlg4/Grin2d/Kcnd2/Negr1/Ngf/Nrg1/Rcan2/Slitrk6/Zdhhc8/Zfhx3/Zic1	20
GO:0009415	GO:0009415	response to water	4/877	11/28814	0.000237049829279404	0.00377570590146912	0.00266500171046008	Atp2b4/Pik3ca/Pkd2/Sipa1	4
GO:0033689	GO:0033689	negative regulation of osteoblast proliferation	4/877	11/28814	0.000237049829279404	0.00377570590146912	0.00266500171046008	Atraid/Mn1/Nell1/Smad3	4
GO:0042593	GO:0042593	glucose homeostasis	21/877	291/28814	0.000255112375659386	0.00398838763300105	0.00281511858743815	Adcy5/Appl2/Atg7/Bad/Cacna1d/Cdkn2a/Crtc2/Foxk1/Hmgn3/Mcu/Ncor2/Pdk2/Pik3ca/Pik3r2/Prkaca/Rab11fip2/Stat3/Stk11/Vcam1/Wfs1/Zbtb20	21
GO:0009306	GO:0009306	protein secretion	26/877	399/28814	0.000256457078677602	0.00399711170785551	0.00282127629013429	Adcy5/Adrb1/Ang/Atg7/Bad/Cacna1d/Dgat1/Ednrb/Erp29/Frmd4a/Hmgn3/Idh2/Llgl1/Mcu/Neo1/Plcg1/Ptger4/Rab11fip2/Rab3a/Rab3c/Rhbdf1/Sel1l/Sirt4/Stx1a/Tvp23b/Zfp384	26
GO:0050920	GO:0050920	regulation of chemotaxis	18/877	230/28814	0.000259975142879325	0.00403955260235428	0.00285123229290153	Bmpr2/Csf1/Cttn/Edn1/Fgf2/Il16/Lbp/Lyn/Mcu/Notch1/Prkca/Sema3f/Sema3g/Smad3/Snai2/Thbs4/Tnfaip6/Zfp580	18
GO:0006509	GO:0006509	membrane protein ectodomain proteolysis	7/877	45/28814	0.000390910542825793	0.00547562248436742	0.00386485167740287	Adam19/Aph1c/Myh9/Sppl2a/Timp2/Timp3/Tnfrsf1b	7
GO:0045778	GO:0045778	positive regulation of ossification	8/877	59/28814	0.000400582549183686	0.00556109271148172	0.00392517901946741	Atraid/Bmpr1a/Bmpr2/Nell1/Ptger4/Smad3/Wnt4/Zbtb16	8
GO:0007613	GO:0007613	memory	14/877	161/28814	0.000427857407621688	0.00589144576727858	0.00415835169809468	Adrb1/Aph1c/Atxn1/B4galt2/Brinp1/Ccnd2/Cic/Crebbp/Crtc1/Ngf/Nrg1/Ptgs1/Rcan2/Serpinf1	14
GO:0016042	GO:0016042	lipid catabolic process	22/877	329/28814	0.000525222108782673	0.00684270137108913	0.00482977523514863	Abcd2/Abhd16b/Abhd6/Acadvl/Acat1/Acox3/Apoh/Asah2/Cyp27a1/Cyp46a1/Ddhd1/Decr1/Hadha/Lipa/Lipk/Mgll/Mlycd/Neu1/Plcd3/Plcg1/Sirt2/Tysnd1	22
GO:0031663	GO:0031663	lipopolysaccharide-mediated signaling pathway	8/877	62/28814	0.000563823290947702	0.00721608599825006	0.00509332083324624	Cd14/Irak1/Lbp/Lyn/Myd88/Prkca/Stat1/Tnfaip3	8
GO:0036465	GO:0036465	synaptic vesicle recycling	9/877	81/28814	0.000791810239603857	0.00924870764925792	0.00652800359668564	Bcl2l1/Fcho2/Itsn1/Ppp3cc/Rab3a/Stx1a/Stx1b/Synj2/Syt1	9
GO:0001964	GO:0001964	startle response	6/877	37/28814	0.000810967947895744	0.00942912618594571	0.00665534818374275	Aph1c/Dbn1/Dvl1/Grin2d/Nrg1/Slitrk6	6
