# Supplementary material for: In vitro cellular reprogramming to model gonad development and its disorders
Source: Sci Adv. 2023 Jan 4;9(1):eabn9793. doi: 10.1126/sciadv.abn9793 (PMC9812383; doi:10.1126/sciadv.abn9793)
Supplement: Supplementary file 3 — Data files S1 to S7 [file sciadv.abn9793_data_files_s1_to_s7.zip › sciadv.abn9793_data_file_s7.xlsx]

## Sheet: All marker genes
Rgs5
Shisa3
Sfrp2
Lin28a
Pax8
Prtg
Tbx18
Gpr45
Aldh1a2
Gfra3
Nr2f1
Plch1
Fndc3c1
Nr2f2
Angpt1
Bcat1
Meis2
Trim71
Flrt3
Ankrd45
Bnc1
Ncam1
Ncs1
Meis1
Bend4
Rbms3
Myrf
Sfrp1
Hmga2
Gpc3
Ntrk2
Runx1t1
Unc5d
Nefl
Unc5c
Fras1
Sall1
Gpr85
Crb2
Crabp2
Nefm
Igfbp5
Cdh6
Man1a
Lin28b
Lhx9
Slc1a3
Gata2
Lypd6
Epha7
Fgfr3
Tgm5
Prom1
Scg5
Foxp2
Hoxc8
Trabd2b
Sept3
Calb1
Ror1
Upk3b
Hapln1
Nfib
Rims1
Sema3a
Mdk
Plekha6
Flnc
Cdh10
Igf2bp1
Zfp804a
Gata5
Ltbp1
Gas1
Pbx1
Nup210
Hoxa9
Id2
Igf2r
Myl7
Map1b
Ppm1h
Lifr
Pitx2
Amph
Vash2
Mcc
Fancb
Prss23
Paip1
Ado
Arhgap28
Tgm2
Fam60a
Irs1
Ank2
Pdzrn3
Dab1
Rgs4
Cpa6
Tm4sf5
Impact
Rrm2
Zfhx3
Sema3c
Hsf2
Lrrc7
Rfx2
Frem2
Npnt
Mogat2
Gse1
Slc9a3r1
Grin2b
Edil3
Clmn
Clip3
Tmem132c
Eno3
Zcchc12
Car14
Rarb
Crispld2
Cdh8
Ano1
Stmn2
Krt18
Dach2
Sh3bgr
Stk36
Lrp2
Bex1
Lnp
Hmga1
Isl1
Myocd
Thsd7a
Upk1b
Cnr1
Cdh18
Arc
Fam49a
Cecr2
Kcnab1
Pcdh7
Ankrd33b
Rimklb
Snap25
Mybpc1
Eml1
Inpp4b
Set
Alx1
Gata3
Nap1l1
Thsd7b
Emb
Mmp16
Adamts3
Pgbd1
Id3
Dock11
Hoxb7
Mcoln3
Spon2
Pdcd4
Ctnnd2
Ssbp3
Hoxa7
Slc38a4
Kctd5
Smad9
Rps6ka6
Zswim5
Sgcd
Peg12
Mapk1ip1l
Yod1
Gpc6
Tmem200a
Ociad2
Nr1h5
Amt
Bcl11a
Gli3
Nme4
Oraov1
Zik1
Psd2
Nsg2
Moxd1
G6pc2
Asxl3
Pdgfd
Rai2
Pls1
Osr1
Plk1
St13
Egfl6
Gm3604
Sorcs3
Gjb5
Des
Tmem98
Cbx5
Hs3st3b1
Scube3
Spock3
Adam12
Cbx3
Myh10
Gjc1
Prkaa1
Sema6a
Nasp
Mapk6
Pik3r1
Adamts12
Alkbh5
Zbtb40
Dfna5
Runx2
Apbb1
Mief1
Ntsr1
Efcab1
Cdh2
Tshz1
Tagln3
Adamts18
Slc4a4
Luzp1
Rapgef3
Nras
Dcc
Fam84b
Txnrd1
Galnt14
Rxrg
Gm10643
Epha4
Gdpd5
Tnc
Hsp90aa1
Gsk3b
Arg1
Krt14
Klhl24
Satb2
Dab2
Kcnd2
Fzd1
Nkd1
Stx2
Ctdsp2
Cux1
Fkbp4
Zcchc3
Foxc1
Tubb5
Crmp1
Braf
Kdm6b
Srpk1
Prkaa2
Pabpc4l
Lyst
Klf13
Sema3e
Vars
Id1
Ttll11
Rnf182
Flrt2
Rfx3
Syne4
Dennd5b
Mex3a
Wsb1
Ttc25
Hnrnpa0
Rqcd1
Map7d2
Fgfr2
Cbx2
Gm9930
Ccbe1
Hmgb1
Edaradd
Aprt
Hoxc5
Nox4
Tcf7l2
Crabp1
Zbtb16
Cntn6
Phc2
Pcdhb7
Scn2b
Atad2
Ntm
Trpc1
H2afy
Lrrc49
Pkhd1l1
Grhl1
Mcu
Mbnl1
Khdrbs2
Zfp266
Krt7
Stk26
Efemp1
Dzip1
Tcf12
Pcmtd1
Pfas
Uba2
Sv2a
Astn1
Dtl
Ing3
Opcml
Ncoa3
Lrrc56
Slc1a2
Zfp367
Pdlim3
Acta2
Agtr2
Dcn
Sostdc1
Casq2
Col1a2
Col1a1
Efna5
Itga4
Itih5
Inhba
Lum
Cenpe
Gucy1a3
Penk
Enc1
Col3a1
Bgn
Ednra
Wnt5a
Cyp1b1
Kcns2
Cdh11
Mfap4
Itga9
Fn1
Alcam
Ptn
Cxcl12
Srpx2
Nrk
Fbn1
Col6a3
Col6a2
Robo2
Fblim1
Pdgfrb
Igf1
Frem1
Thbd
Lrrc17
C77370
Stc1
Pdgfra
Tril
Ccdc141
Tshz3
Gna14
Tcf21
Tenc1
Wfdc1
Heyl
Matn2
Mfap2
Tagln
Naalad2
Egflam
Ogn
Pcdh18
Foxs1
Plagl1
Vcan
Lsp1
Islr
Nrg1
Ssbp2
Pi15
Myl9
Ptch1
Itm2a
Sulf2
Kcnj3
Adamts5
Mylk
B3galt1
C1qtnf7
Cald1
Kif26b
Figf
Egr1
Slit2
Marcks
Zeb2
Ltbp4
Dtx4
Col4a3
Gprc5c
St8sia2
Tshz2
Plscr4
Ndrg2
Col6a1
Ggt5
Celf2
Tpm1
Fstl1
Nhs
Cfh
Itga8
Tgfb2
Tmem119
Stard8
Ebf1
Hoxd10
Tnfaip8
Tmeff2
Cped1
Lrrc32
Hdac7
Lama2
Stox2
Enpp6
Sept11
Arap1
Sema3d
Wisp1
Nid1
Palld
Sncaip
Hmcn1
Gdf10
Il15ra
Spats2l
Creb3l1
Cerkl
Cldn1
Gli2
Glipr2
Plcxd3
Enpep
Lrrn3
Nrsn2
Cxcl16
C1qtnf3
Sorcs2
Leprel1
Fgfr1
Mgp
Hdac9
Gria2
Zfp36
Timp2
Mrvi1
Zfp661
Lox
Dse
Col4a4
Rhoj
Tgfb1i1
Igsf10
Serping1
Cdc42ep2
Fam65b
Top2a
Fbln7
Slco5a1
Tbc1d2b
Col5a2
Arhgap6
Gfpt2
Maf
Pde3a
Fhl2
Adcy7
Pgf
Arx
Fbln1
Vgll3
Svep1
Htr1b
Thbs1
Ntf3
Ptprk
Ggta1
Fcgrt
Postn
Pmp22
Ar
Lgals1
Arhgef26
Dkk1
Dkk3
Lamb1
S1pr3
Notch3
Pcdh19
Shisa9
Emilin1
Tcf23
Chst15
Zfp712
Stil
Hectd3
Kcnd3
Arhgap24
Timp3
Adam23
Ace2
P4ha3
Foxred2
Bdh2
Tgfa
S100a6
Pde5a
Brinp1
Lmna
Tmc3
Chsy1
Htra3
Egfr
Nrep
Tmem45a
Sh3kbp1
Zfp9
Adamts2
Ntrk1
Atl1
Rnd3
Zfp36l1
Prc1
Scara3
Mr1
Traf3ip2
Mki67
Bbs12
Hs6st2
Syn3
Loxl1
H6pd
Col4a6
Ngfr
Syt1
Cd40
Trps1
Reck
Kif21b
Zfp286
Kcns3
Lhfpl2
Trim16
Lpar1
Zfp68
Asb7
Flna
Sh3bgrl
Oasl2
Cenpf
Ntn3
Fos
Lamp2
Fgf10
Stbd1
Adamtsl1
Ctsc
Zgrf1
Fas
Synm
Ccnb1
Espl1
Dzip1l
Nlgn3
Cacna1g
Mpdz
Ckap2l
Ckb
Col23a1
Ncald
Rin3
Tmod2
Adamts1
Pde1c
Akap12
Vstm4
Nkain4
Nxt2
Fam111a
Hnrnph2
Myof
Fbln5
Afap1l2
Prickle1
Hapln3
Gabra1
Zfp503
Tenm4
Tln2
Gli1
Dgkh
Pja1
AI593442
Tk2
Ptprm
Zfp422
Fam126a
Vps13d
Col25a1
Serpina3g
Lpp
Tcf19
Slc2a4
Zfp260
Foxn3
Sdc1
Ppp2r3a
Actr3b
Spast
Taf4b
Kank4
Rarres2
Fbn2
Uhrf1
Sh3tc1
Casc5
Gfra2
Tacr3
Cpne8
Il33
Zfp202
Hmmr
Cdr2
Klhdc10
Smtn
Mxra8
Hsd11b2
Dcaf12l2
Asap3
Zfp354b
Zkscan4
Col5a1
Serinc2
Usp40
Asb1
Cspg4
Pcdhb19
Zfp26
Speer4a
Cnn1
Tmtc1
Mical2
Trappc9
Egf
Ghr
Itpkb
Adamts7
Grik1
Col4a5
Zcchc24
Cpz
Paqr4
Zfp607
Birc5
Crispld1
Cep170
Prdm5
Kif20b
Actn1
Ptpro
Bzw2
Ptgis
Amigo3
Ddr2
Cd63
Cysltr1
Zfp37
Glis1
Fam78b
Zfp758
Kif20a
Cep104
Kctd14
Etnk2
Cpa2
Pnliprp2
Rgs11
Tmem206
Sox9
Pde2a
Hmgcs2
Cgn
Bhlhe41
Aldh1a3
Dclk1
Sulf1
Gpr37
Klhl23
Ifitm1
Ldhb
Lzts1
Adamts16
Trpc7
Lect1
Hpcal1
Cdkn1c
Sh2d4a
Ptk2b
Peg3
Dhrs3
Lgr4
Kitl
Atf3
Cpa1
Ccdc36
Taf7l
Cbln4
Ptgr1
Dusp8
Stim1
Amhr2
Msx1
Anxa4
Ddit4l
Slc6a14
Rnf213
Clcn2
Col12a1
Pcdh11x
Serpinb6b
Olfml3
Dhrs7
Wt1
Rgcc
Isyna1
Cryl1
Tst
Nup62cl
Cnga1
Aff3
Colec12
Ctnnal1
Dag1
Sphkap
Abtb2
Mex3c
Frmpd1
Car3
Drp2
Pnck
Hs6st1
Rnase1
Cftr
Itgb5
Pdgfc
Sod1
Gtf2a1
Sel1l3
Mc4r
Wnt6
Axl
Fndc5
Gata4
Enpp2
Hcrtr1
Naaa
Atp8a1
Acaa2
Zbtb7c
Gadd45g
Shroom3
Gbp5
Birc2
Actr6
Rnf34
Inpp5f
Gata6
Kcnt1
Phgdh
Stxbp2
Col27a1
Fgf9
Pcdh20
Rgs2
Gabra4
Asns
Gas6
Cercam
Slc1a4
Dct
Nxf3
Adamtsl3
Soat1
Fkbp9
Laptm4b
Il10rb
Pnlip
Chst11
Adm
Tfcp2l1
Fam214a
Vapa
Zcchc18
Gm10118
Cx3cl1
Snhg11
Cldn6
Sybu
Peg10
Rev3l
St8sia1
Ell2
Klhl13
Csgalnact1
Sh3yl1
Runx1
Tsc22d1
Arsg
Tmem50b
Prkg2
Ly6a
Nfil3
Dock4
Dnaja1
Tspyl5
Igdcc4
Mettl24
Tnfrsf19
Lpl
Igtp
Slc35d2
Tgif1
Ttc38
Zfp277
Itpr2
Adam8
Zfp2
Gpc4
Cpt1a
Trim6
Ube2e3
Cyb5d2
Cdc42se2
Serpinb1b
Lphn3
Ctsh
Sat2
Gsap
Slain1
Ddx60
Ech1
Tiparp
Ccdc6
Jade3
Pld1
Scamp2
Sorbs3
Zfhx4
Lima1
Ifnar1
Lrrn1
Chst4
Stambpl1
Ptprf
Lamc2
Vav3
Gart
Bmyc
Ces1h
Klk8
Gcc2
Dpf3
P2rx4
Pde1a
Cntnap5a
Rnf128
Ncoa7
Dock9
Fat1
Rasgrf2
Slc16a4
Zim1
Cemip
Ctrb1
Pkm
Btg2
Rab11fip5
Uhrf1bp1l
Etv5
Abhd3
Maob
Rnf135
Slc22a23
Tmem64
Syt13
Epb4.1l5
Pdha1
Gm28635
Tgfbi
Ccbl2
Nr0b1
Elmo1
Usp9x
Aagab
Hmox1
Tspan7
Ccdc40
Rel
Polr1a
Rps6ka2
Cul4b
Eno1
Clu
Ptgds
Gstm6
Defb19
Cst9
Gstm1
Gstm2
Mmd2
Vnn1
Gm6665
Mro
Kazald1
Gatm
Serpina3a
Tmem184a
Serpina5
Tmprss13
Hsd17b1
Cst12
Ctsl
Itga6
Mapk13
Serpine2
Etd
Nt5e
Rhox8
Aard
Gstm7
Spp1
Gpr56
Chp2
Trank1
Jam2
Slc52a3
Ppt1
Inhbb
Sdc4
Serpinb6a
Ttyh1
Atp1b2
Cited1
Adora1
Ppp1r16b
Gm2a
Mybpc3
AU015836
Clec12b
Prss35
Fam46c
Rasgef1c
Fbln2
Fshr
Ctse
Gas7
Rnd2
Shbg
Socs2
Rcan1
Cst3
Mybphl
Ifi27
Vdac3
Sin3b
Gm14226
Myo7a
Spic
Erbb3
AC123072.1
Dst
Amh
Hsd17b3
Nabp1
Bex2
Rasl12
Spint2
Mybph
Arhgdig
Chchd10
Tulp2
Exoc3l2
Rtn4rl1
Gsta4
Itfg3
Tubb3
Fabp3
SCHIP1
Atp4a
Bcat2
Trim47
BC021891
Rab3b
Dok7
Schip1
Tspan15
Scara5
Sox8
Tpd52l1
Tnni3
Haus7
Nkd2
Cdh23
Rab31
Ttyh2
Slc13a2
Gm4781
Ap1m2
Edn1
Miox
Tmem229b
Nuak2
Cpe
Sgk3
Nrbp2
Ucp2
Mt3
Tpd52
Agpat4
Eps8
Slc38a5
Strip2
Sytl4
Spata21
Sh3gl2
Gsta3
Tuba1c
Dhh
Unc13b
DST
Ankrd63
Tacc1
Sema5b
Gm14569
Cst11
Ccl17
Mbp
Col9a3
Trim62
Ubl3
Corin
Tnfrsf12a
Sfrp4
Tapbp
Dsp
Pnmt
Zfp493
Gm26938
Zfp764
Clcn3
Slmap
Akr1b7
Kif21a
Defb36
Plbd1
Dmrt1
Mtap7d3
Echdc3
Atp6v0e
Pdgfa
Dtna
Adhfe1
Scrn2
St3gal5
Psat1
Reep2
Dync1i1
Rasgef1b
Tinagl1
Itgad
Igsf23
Rab20
Cldn26
Grem2
Wipf3
Smpx
Tnni1
Cadps
Ptges
Efhd2
Vsig10
Mgme1
Pdpn
Alas2
Siae
Stard9
Zg16
Bricd5
C530008M17Rik
Gpm6b
Smim20
Mgst3
Nt5c3
Tox
Fam134b
Sh3tc2
Extl1
Lgr5
Pgam2
Akr1b3
Tesc
Ubxn10
Lsr
Derl3
Gprin3
Slc24a5
Scrn1
Maged1
Zfhx2
Sidt2
Slc27a6
Fyn
Vcpip1
Cldn11
Bex4
Myef2
Tspan32
Phf13
Map7
Defb42
Tcf7
Nfe2
Mlst8
Ppp2r2b
Zmym3
Gdf15
Slc7a4
Tuft1
Gjb2
Gspt2
Lppr4
Adamts9
Ocln
Rorc
Map3k1
Tpx2
Alpl
Nmt2
Col9a2
Mboat2
Fstl4
Plekho2
Brpf3
Cdk1
Sh3bp5
Ttc39a
Tex19.2
Krt8
Mylk3
Fbxo21
Rfwd3
Fxyd6
Plxnc1
Gm10053
Elf3
Shank2
Reep6
Hk2
Ctnna2
Gchfr
Plec
Fzd9
Slc7a1
Napepld
Dock5
M1ap
Pbk
Cfi
Htatsf1
Ngfrap1
Pnpla2
Ctso
Slc44a2
G6pdx
Fhl1
Ncaph
Stc2
Atp1b1
Plp1
N4bp2l1
Emilin3
Cish
Tmcc3
Kdf1
Slc45a4
Ifi35
Sgpp1
Gdnf
Xaf1
Bcan
Flrt1
Tmem147
Nudt4
Tef
Sult2b1
Plekhf1
Camkk2
Il22ra1
Ppfibp2
Smtnl2
Ptgr2
Exoc6
Appl2
Gnb5
Abca2
Tmx2
Adh1
Agt
Atp1a3
Bean1
Bsn
C7
Cyp11a1
Cyp17a1
Ephx1
Fam129a
Fbp1
Hsd3b1
Ikbke
Insl3
Jak3
Klhl14
Lhcgr
Mal
March3
Mrap
Npy
Star
Aldh1a1
Akr1cl
Zc3hav1
Inha
Acsbg1
Susd3
Akr1b8
Prlr
Me1
eGFP
Ren1
Gja1
Grb14
Cst8
Slc30a2
Aldh3b1
Rgn
Erbb4
Rnf181
Folr1
Vcam1
Aldh1l1
Smoc2
Hhip
Prkar2b
Atp6v0e2
Gem
Gm5424
Mc2r
Prokr2
Gsta2
Nr5a1
Calr4
Tgfbr3
Fdxr
Pgbd5
Smoc1
Nr0b2
Mgst1
Insc
Clca1
Jag1
Efhd1
Plxdc1
Idh1
Rmdn2
Trib2
Dbi
Alas1
Zfp423
Kcnk3
Cd24a
Pcolce
Cyp26b1
Pla2g1b
Fam213a
Pak3
Pank1
Bmper
Aldh1a7
Lgr6
Kcnh1
Scarb1
Rerg
Pros1
Myo1a
Pgap2
Phf19
Gm9747
Leprel2
Scd1
Eps15
Aldoa
Tbx3
Svil
Thrb
Polm
Sct
Neurl1b
Il1r1
Cp
Iqgap2
Ms4a4d
Prdx3
Asah1
Aox4
Slc25a13
Bmp4
Oxtr
Cpq
Tle3
Nr6a1
Acat1
Tgfbr1
Cd9
Pltp
Hdc
Bst2
Pla1a
Igfbp7
Ly6e
Tle6
Mau2
Rasd1
Cpeb2
Cebpa
Esr1
Med10
Cd47
Gm826
Man2a2
Pcsk6
Slc6a15
Sgk1
Atp2a2
Agmat
Prep
Scn7a
Cystm1
Cbln1
Scap
Zcchc16
Dbndd2
Rims4
Ggh
Creb3
Ptpn5
Slc25a18
Tbc1d4
Tfpi
Zfp521
Mkx
Gucy1b3
Chst3
Pde8b
Fosl2
Map1a
Cwc22
Acsl4
Gramd1b
Pde9a
Fam195a
Arhgef3
Tmem86a
Slc16a7
Tmem26
Fkbp5
Pomk
Mef2c
Smarca1
Glrx
Nrn1
Sc5d
Eml4
Igsf11
Tial1
Nckap5
Irf8
Pygl
Naga
Papss1
Zfp251
Abcc9
Tmem178
Afap1l1
Akr1c14
Aplnr
Card14
Cav1
Ccdc69
Cd34
Cd38
Cd93
Cdh5
Cracr2b
Cxcr4
Dkk2
Ecscr
Emcn
Eng
Epas1
Esam
Flt4
Fxyd5
Gm28045
Il27ra
Lgals9
Ly6c1
Mmrn2
Nipal3
Pecam1
Prex2
Rasgrp3
Rassf2
Robo4
S100a16
Sgsh
She
Spns2
Vwa1
Zbtb7b
Asb4
Tubb6
Tagln2
Col4a1
Sox11
Ecm1
Col4a2
Mn1
Abcg1
Cnn2
Igf2
Col18a1
Nid2
Ptpre
Mecom
Serinc3
Mest
Nedd9
Tmem204
F11r
Dlc1
Igfbp4
Tspan9
Podxl
Emp1
Adam19
Tmsb4x
Copg2
Kdelr3
Ednrb
Arhgap29
Heg1
Ccnd1
Foxp1
St8sia4
Tspan12
Ehd2
Sparc
Acer3
Atp2b4
Kctd12b
Phactr2
Ets1
Sparcl1
Plxna2
Cd200
Slc29a1
B4galt6
Sat1
Pitpnc1
Me2
Palm2Akap2
Akap2
Fat3
Ldb2
Tes
Myzap
Grb10
Ddah2
Elovl4
S1pr1
B2m
Sncg
Gpx3
Prex1
Myadm
Gulp1
Sgms1
Ptrf
Gdpd1
Lgmn
Hecw2
Cthrc1
Acvrl1
Anxa6
Chst2
Nr4a1
Tpm4
Anxa2
Samd9l
Stat1
Pdyn
Ttc26
Snai2
Rnf19a
Dpysl3
Ccnj
Arpc1b
Lrrc8a
Ulk2
Casd1
Ralgps2
Tmod3
Unc5b
Arhgap20
Cacna1e
Nav1
Anxa5
Cand2
Zeb1
Kif23
Sepw1
Tyro3
Gpm6a
Parp12
Hoxd8
Fam102b
Stard5
Armcx2
Bnip2
Mcam
Vim
Ackr3
Meox1
Kdr
Serpinb1a
Cd97
Slc7a7
Aif1l
Bfar
Arhgap18
Tubb2a
St5
Clic4
Actb
Aplp2
Wrb
BC028528
Nrp1
Yaf2
Golm1
Tmpo
Fgd5
Limch1
Ccdc50
Plac1
Fmnl3
Npas3
Tcf4
F2r
Sepp1
Ythdf3
Npr3
Herpud2
Agtpbp1
Dpysl2
Rnf144b
Kalrn
Ctgf
Tmem255a
Rbp1
C1qtnf1
Gng2
Pglyrp1
Nfatc1
Strbp
Cd151
Atp2b1
Maged2
Znrf3
Hpgd
Lbr
Slc40a1
Klhl4
Dpep1
Sdc3
Ece1
Ppic
R3hcc1l
Btbd7
Ldlrad3
Arhgef11

## Sheet: XY_early_progenitors
Rgs5
Shisa3
Sfrp2
Lin28a
Pax8
Prtg
Tbx18
Gpr45
Aldh1a2
Gfra3
Nr2f1
Plch1
Fndc3c1
Nr2f2
Angpt1
Bcat1
Meis2
Trim71
Flrt3
Ankrd45
Bnc1
Ncam1
Ncs1
Meis1
Bend4
Rbms3
Myrf
Sfrp1
Hmga2
Gpc3
Ntrk2
Runx1t1
Unc5d
Nefl
Unc5c
Fras1
Sall1
Gpr85
Crb2
Crabp2
Nefm
Igfbp5
Cdh6
Man1a
Lin28b
Lhx9
Slc1a3
Gata2
Lypd6
Epha7
Fgfr3
Tgm5
Prom1
Scg5
Foxp2
Hoxc8
Trabd2b
Sept3
Calb1
Ror1
Upk3b
Hapln1
Nfib
Rims1
Sema3a
Mdk
Plekha6
Flnc
Cdh10
Igf2bp1
Zfp804a
Gata5
Ltbp1
Gas1
Pbx1
Nup210
Hoxa9
Id2
Igf2r
Myl7
Map1b
Ppm1h
Lifr
Pitx2
Amph
Vash2
Mcc
Fancb
Prss23
Paip1
Ado
Arhgap28
Tgm2
Fam60a
Irs1
Ank2
Pdzrn3
Dab1
Rgs4
Cpa6
Tm4sf5
Impact
Rrm2
Zfhx3
Sema3c
Hsf2
Lrrc7
Rfx2
Frem2
Npnt
Mogat2
Gse1
Slc9a3r1
Grin2b
Edil3
Clmn
Clip3
Tmem132c
Eno3
Zcchc12
Car14
Rarb
Crispld2
Cdh8
Ano1
Stmn2
Krt18
Dach2
Sh3bgr
Stk36
Lrp2
Bex1
Lnp
Hmga1
Isl1
Myocd
Thsd7a
Upk1b
Cnr1
Cdh18
Arc
Fam49a
Cecr2
Kcnab1
Pcdh7
Ankrd33b
Rimklb
Snap25
Mybpc1
Eml1
Inpp4b
Set
Alx1
Gata3
Nap1l1
Thsd7b
Emb
Mmp16
Adamts3
Pgbd1
Id3
Dock11
Hoxb7
Mcoln3
Spon2
Pdcd4
Ctnnd2
Ssbp3
Hoxa7
Slc38a4
Kctd5
Smad9
Rps6ka6
Zswim5
Sgcd
Peg12
Mapk1ip1l
Yod1
Gpc6
Tmem200a
Ociad2
Nr1h5
Amt
Bcl11a
Gli3
Nme4
Oraov1
Zik1
Psd2
Nsg2
Moxd1
G6pc2
Asxl3
Pdgfd
Rai2
Pls1
Osr1
Plk1
St13
Egfl6
Gm3604
Sorcs3
Gjb5
Des
Tmem98
Cbx5
Hs3st3b1
Scube3
Spock3
Adam12
Cbx3
Myh10
Gjc1
Prkaa1
Sema6a
Nasp
Mapk6
Pik3r1
Adamts12
Alkbh5
Zbtb40
Dfna5
Runx2
Apbb1
Mief1
Ntsr1
Efcab1
Cdh2
Tshz1
Tagln3
Adamts18
Slc4a4
Luzp1
Rapgef3
Nras
Dcc
Fam84b
Txnrd1
Galnt14
Rxrg
Gm10643
Epha4
Gdpd5
Tnc
Hsp90aa1
Gsk3b
Arg1
Krt14
Klhl24
Satb2
Dab2
Kcnd2
Fzd1
Nkd1
Stx2
Ctdsp2
Cux1
Fkbp4
Zcchc3
Foxc1
Tubb5
Crmp1
Braf
Kdm6b
Srpk1
Prkaa2
Pabpc4l
Lyst
Klf13
Sema3e
Vars
Id1
Ttll11
Rnf182
Flrt2
Rfx3
Syne4
Dennd5b
Mex3a
Wsb1
Ttc25
Hnrnpa0
Rqcd1
Map7d2
Fgfr2
Cbx2
Gm9930
Ccbe1
Hmgb1
Edaradd
Aprt
Hoxc5
Nox4
Tcf7l2
Crabp1
Zbtb16
Cntn6
Phc2
Pcdhb7
Scn2b
Atad2
Ntm
Trpc1
H2afy
Lrrc49
Pkhd1l1
Grhl1
Mcu
Mbnl1
Khdrbs2
Zfp266
Krt7
Stk26
Efemp1
Dzip1
Tcf12
Pcmtd1
Pfas
Uba2
Sv2a
Astn1
Dtl
Ing3
Opcml
Ncoa3
Lrrc56
Slc1a2
Zfp367

## Sheet: XY_interstitial_progenitors
Pdlim3
Acta2
Agtr2
Dcn
Sostdc1
Casq2
Col1a2
Col1a1
Efna5
Itga4
Itih5
Inhba
Lum
Cenpe
Gucy1a3
Penk
Enc1
Col3a1
Bgn
Ednra
Wnt5a
Cyp1b1
Kcns2
Cdh11
Mfap4
Itga9
Fn1
Alcam
Ptn
Cxcl12
Srpx2
Nrk
Fbn1
Col6a3
Col6a2
Robo2
Fblim1
Pdgfrb
Igf1
Frem1
Thbd
Lrrc17
C77370
Stc1
Pdgfra
Tril
Ccdc141
Tshz3
Gna14
Tcf21
Tenc1
Wfdc1
Heyl
Matn2
Mfap2
Tagln
Naalad2
Egflam
Ogn
Pcdh18
Foxs1
Plagl1
Vcan
Lsp1
Islr
Nrg1
Ssbp2
Pi15
Myl9
Ptch1
Itm2a
Sulf2
Kcnj3
Adamts5
Mylk
B3galt1
C1qtnf7
Cald1
Kif26b
Figf
Egr1
Slit2
Marcks
Zeb2
Ltbp4
Dtx4
Col4a3
Gprc5c
St8sia2
Tshz2
Plscr4
Ndrg2
Col6a1
Ggt5
Celf2
Tpm1
Fstl1
Nhs
Cfh
Itga8
Tgfb2
Tmem119
Stard8
Ebf1
Hoxd10
Tnfaip8
Tmeff2
Cped1
Lrrc32
Hdac7
Lama2
Stox2
Enpp6
Sept11
Arap1
Sema3d
Wisp1
Nid1
Palld
Sncaip
Hmcn1
Gdf10
Il15ra
Spats2l
Creb3l1
Cerkl
Cldn1
Gli2
Glipr2
Plcxd3
Enpep
Lrrn3
Nrsn2
Cxcl16
C1qtnf3
Sorcs2
Leprel1
Fgfr1
Mgp
Hdac9
Gria2
Zfp36
Timp2
Mrvi1
Zfp661
Lox
Dse
Col4a4
Rhoj
Tgfb1i1
Igsf10
Serping1
Cdc42ep2
Fam65b
Top2a
Fbln7
Slco5a1
Tbc1d2b
Col5a2
Arhgap6
Gfpt2
Maf
Pde3a
Fhl2
Adcy7
Pgf
Arx
Fbln1
Vgll3
Svep1
Htr1b
Thbs1
Ntf3
Ptprk
Ggta1
Fcgrt
Postn
Pmp22
Ar
Lgals1
Arhgef26
Dkk1
Dkk3
Lamb1
S1pr3
Notch3
Pcdh19
Shisa9
Emilin1
Tcf23
Chst15
Zfp712
Stil
Hectd3
Kcnd3
Arhgap24
Timp3
Adam23
Ace2
P4ha3
Foxred2
Bdh2
Tgfa
S100a6
Pde5a
Brinp1
Lmna
Tmc3
Chsy1
Htra3
Egfr
Nrep
Tmem45a
Sh3kbp1
Zfp9
Adamts2
Ntrk1
Atl1
Rnd3
Zfp36l1
Prc1
Scara3
Mr1
Traf3ip2
Mki67
Bbs12
Hs6st2
Syn3
Loxl1
H6pd
Col4a6
Ngfr
Syt1
Cd40
Trps1
Reck
Kif21b
Zfp286
Kcns3
Lhfpl2
Trim16
Lpar1
Zfp68
Asb7
Flna
Sh3bgrl
Oasl2
Cenpf
Ntn3
Fos
Lamp2
Fgf10
Stbd1
Adamtsl1
Ctsc
Zgrf1
Fas
Synm
Ccnb1
Espl1
Dzip1l
Nlgn3
Cacna1g
Mpdz
Ckap2l
Ckb
Col23a1
Ncald
Rin3
Tmod2
Adamts1
Pde1c
Akap12
Vstm4
Nkain4
Nxt2
Fam111a
Hnrnph2
Myof
Fbln5
Afap1l2
Prickle1
Hapln3
Gabra1
Zfp503
Tenm4
Tln2
Gli1
Dgkh
Pja1
AI593442
Tk2
Ptprm
Zfp422
Fam126a
Vps13d
Col25a1
Serpina3g
Lpp
Tcf19
Slc2a4
Zfp260
Foxn3
Sdc1
Ppp2r3a
Actr3b
Spast
Taf4b
Kank4
Rarres2
Fbn2
Uhrf1
Sh3tc1
Casc5
Gfra2
Tacr3
Cpne8
Il33
Zfp202
Hmmr
Cdr2
Klhdc10
Smtn
Mxra8
Hsd11b2
Dcaf12l2
Asap3
Zfp354b
Zkscan4
Col5a1
Serinc2
Usp40
Asb1
Cspg4
Pcdhb19
Zfp26
Speer4a
Cnn1
Tmtc1
Mical2
Trappc9
Egf
Ghr
Itpkb
Adamts7
Grik1
Col4a5
Zcchc24
Cpz
Paqr4
Zfp607
Birc5
Crispld1
Cep170
Prdm5
Kif20b
Actn1
Ptpro
Bzw2
Ptgis
Amigo3
Ddr2
Cd63
Cysltr1
Zfp37
Glis1
Fam78b
Zfp758
Kif20a
Cep104

## Sheet: pre-Sertoli
Kctd14
Etnk2
Cpa2
Pnliprp2
Rgs11
Tmem206
Sox9
Pde2a
Hmgcs2
Cgn
Bhlhe41
Aldh1a3
Dclk1
Sulf1
Gpr37
Klhl23
Ifitm1
Ldhb
Lzts1
Adamts16
Trpc7
Lect1
Hpcal1
Cdkn1c
Sh2d4a
Ptk2b
Peg3
Dhrs3
Lgr4
Kitl
Atf3
Cpa1
Ccdc36
Taf7l
Cbln4
Ptgr1
Dusp8
Stim1
Amhr2
Msx1
Anxa4
Ddit4l
Slc6a14
Rnf213
Clcn2
Col12a1
Pcdh11x
Serpinb6b
Olfml3
Dhrs7
Wt1
Rgcc
Isyna1
Cryl1
Tst
Nup62cl
Cnga1
Aff3
Colec12
Ctnnal1
Dag1
Sphkap
Abtb2
Mex3c
Frmpd1
Car3
Drp2
Pnck
Hs6st1
Rnase1
Cftr
Itgb5
Pdgfc
Sod1
Gtf2a1
Sel1l3
Mc4r
Wnt6
Axl
Fndc5
Gata4
Enpp2
Hcrtr1
Naaa
Atp8a1
Acaa2
Zbtb7c
Gadd45g
Shroom3
Gbp5
Birc2
Actr6
Rnf34
Inpp5f
Gata6
Kcnt1
Phgdh
Stxbp2
Col27a1
Fgf9
Pcdh20
Rgs2
Gabra4
Asns
Gas6
Cercam
Slc1a4
Dct
Nxf3
Adamtsl3
Soat1
Fkbp9
Laptm4b
Il10rb
Pnlip
Chst11
Adm
Tfcp2l1
Fam214a
Vapa
Zcchc18
Gm10118
Cx3cl1
Snhg11
Cldn6
Sybu
Peg10
Rev3l
St8sia1
Ell2
Klhl13
Csgalnact1
Sh3yl1
Runx1
Tsc22d1
Arsg
Tmem50b
Prkg2
Ly6a
Nfil3
Dock4
Dnaja1
Tspyl5
Igdcc4
Mettl24
Tnfrsf19
Lpl
Igtp
Slc35d2
Tgif1
Ttc38
Zfp277
Itpr2
Adam8
Zfp2
Gpc4
Cpt1a
Trim6
Ube2e3
Cyb5d2
Cdc42se2
Serpinb1b
Lphn3
Ctsh
Sat2
Gsap
Slain1
Ddx60
Ech1
Tiparp
Ccdc6
Jade3
Pld1
Scamp2
Sorbs3
Zfhx4
Lima1
Ifnar1
Lrrn1
Chst4
Stambpl1
Ptprf
Lamc2
Vav3
Gart
Bmyc
Ces1h
Klk8
Gcc2
Dpf3
P2rx4
Pde1a
Cntnap5a
Rnf128
Ncoa7
Dock9
Fat1
Rasgrf2
Slc16a4
Zim1
Cemip
Ctrb1
Pkm
Btg2
Rab11fip5
Uhrf1bp1l
Etv5
Abhd3
Maob
Rnf135
Slc22a23
Tmem64
Syt13
Epb4.1l5
Pdha1
Gm28635
Tgfbi
Ccbl2
Nr0b1
Elmo1
Usp9x
Aagab
Hmox1
Tspan7
Ccdc40
Rel
Polr1a
Rps6ka2
Cul4b
Eno1

## Sheet: Sertoli
Clu
Ptgds
Gstm6
Defb19
Cst9
Gstm1
Gstm2
Mmd2
Vnn1
Gm6665
Mro
Kazald1
Gatm
Serpina3a
Tmem184a
Serpina5
Tmprss13
Hsd17b1
Cst12
Ctsl
Itga6
Mapk13
Serpine2
Etd
Nt5e
Rhox8
Aard
Gstm7
Spp1
Gpr56
Chp2
Trank1
Jam2
Slc52a3
Ppt1
Inhbb
Sdc4
Serpinb6a
Ttyh1
Atp1b2
Cited1
Adora1
Ppp1r16b
Gm2a
Mybpc3
AU015836
Clec12b
Prss35
Fam46c
Rasgef1c
Fbln2
Fshr
Ctse
Gas7
Rnd2
Shbg
Socs2
Rcan1
Cst3
Mybphl
Ifi27
Vdac3
Sin3b
Gm14226
Myo7a
Spic
Erbb3
AC123072.1
Dst
Amh
Hsd17b3
Nabp1
Bex2
Rasl12
Spint2
Mybph
Arhgdig
Chchd10
Tulp2
Exoc3l2
Rtn4rl1
Gsta4
Itfg3
Tubb3
Fabp3
SCHIP1
Atp4a
Bcat2
Trim47
BC021891
Rab3b
Dok7
Schip1
Tspan15
Scara5
Sox8
Tpd52l1
Tnni3
Haus7
Nkd2
Cdh23
Rab31
Ttyh2
Slc13a2
Gm4781
Ap1m2
Edn1
Miox
Tmem229b
Nuak2
Cpe
Sgk3
Nrbp2
Ucp2
Mt3
Tpd52
Agpat4
Eps8
Slc38a5
Strip2
Sytl4
Spata21
Sh3gl2
Gsta3
Tuba1c
Dhh
Unc13b
DST
Ankrd63
Tacc1
Sema5b
Gm14569
Cst11
Ccl17
Mbp
Col9a3
Trim62
Ubl3
Corin
Tnfrsf12a
Sfrp4
Tapbp
Dsp
Pnmt
Zfp493
Gm26938
Zfp764
Clcn3
Slmap
Akr1b7
Kif21a
Defb36
Plbd1
Dmrt1
Mtap7d3
Echdc3
Atp6v0e
Pdgfa
Dtna
Adhfe1
Scrn2
St3gal5
Psat1
Reep2
Dync1i1
Rasgef1b
Tinagl1
Itgad
Igsf23
Rab20
Cldn26
Grem2
Wipf3
Smpx
Tnni1
Cadps
Ptges
Efhd2
Vsig10
Mgme1
Pdpn
Alas2
Siae
Stard9
Zg16
Bricd5
C530008M17Rik
Gpm6b
Smim20
Mgst3
Nt5c3
Tox
Fam134b
Sh3tc2
Extl1
Lgr5
Pgam2
Akr1b3
Tesc
Ubxn10
Lsr
Derl3
Gprin3
Slc24a5
Scrn1
Maged1
Zfhx2
Sidt2
Slc27a6
Fyn
Vcpip1
Cldn11
Bex4
Myef2
Tspan32
Phf13
Map7
Defb42
Tcf7
Nfe2
Mlst8
Ppp2r2b
Zmym3
Gdf15
Slc7a4
Tuft1
Gjb2
Gspt2
Lppr4
Adamts9
Ocln
Rorc
Map3k1
Tpx2
Alpl
Nmt2
Col9a2
Mboat2
Fstl4
Plekho2
Brpf3
Cdk1
Sh3bp5
Ttc39a
Tex19.2
Krt8
Mylk3
Fbxo21
Rfwd3
Fxyd6
Plxnc1
Gm10053
Elf3
Shank2
Reep6
Hk2
Ctnna2
Gchfr
Plec
Fzd9
Slc7a1
Napepld
Dock5
M1ap
Pbk
Cfi
Htatsf1
Ngfrap1
Pnpla2
Ctso
Slc44a2
G6pdx
Fhl1
Ncaph
Stc2
Atp1b1
Plp1
N4bp2l1
Emilin3
Cish
Tmcc3
Kdf1
Slc45a4
Ifi35
Sgpp1
Gdnf
Xaf1
Bcan
Flrt1
Tmem147
Nudt4
Tef
Sult2b1
Plekhf1
Camkk2
Il22ra1
Ppfibp2
Smtnl2
Ptgr2
Exoc6
Appl2
Gnb5
Abca2
Tmx2

## Sheet: Leydig
Adh1
Agt
Atp1a3
Bean1
Bsn
C7
Cyp11a1
Cyp17a1
Ephx1
Fam129a
Fbp1
Hsd3b1
Ikbke
Insl3
Jak3
Klhl14
Lhcgr
Mal
March3
Mrap
Npy
Star
Aldh1a1
Akr1cl
Zc3hav1
Inha
Acsbg1
Susd3
Akr1b8
Prlr
Me1
Ren1
Gja1
Grb14
Cst8
Slc30a2
Aldh3b1
Rgn
Erbb4
Rnf181
Folr1
Vcam1
Aldh1l1
Smoc2
Hhip
Prkar2b
Atp6v0e2
Gem
Gm5424
Mc2r
Prokr2
Gsta2
Nr5a1
Calr4
Tgfbr3
Fdxr
Pgbd5
Smoc1
Nr0b2
Mgst1
Insc
Clca1
Jag1
Efhd1
Plxdc1
Idh1
Rmdn2
Trib2
Dbi
Alas1
Zfp423
Kcnk3
Cd24a
Pcolce
Cyp26b1
Pla2g1b
Fam213a
Pak3
Pank1
Bmper
Aldh1a7
Lgr6
Kcnh1
Scarb1
Rerg
Pros1
Myo1a
Pgap2
Phf19
Gm9747
Leprel2
Scd1
Eps15
Aldoa
Tbx3
Svil
Thrb
Polm
Sct
Neurl1b
Il1r1
Cp
Iqgap2
Ms4a4d
Prdx3
Asah1
Aox4
Slc25a13
Bmp4
Oxtr
Cpq
Tle3
Nr6a1
Acat1
Tgfbr1
Cd9
Pltp
Hdc
Bst2
Pla1a
Igfbp7
Ly6e
Tle6
Mau2
Rasd1
Cpeb2
Cebpa
Esr1
Med10
Cd47
Gm826
Man2a2
Pcsk6
Slc6a15
Sgk1
Atp2a2
Agmat
Prep
Scn7a
Cystm1
Cbln1
Scap
Zcchc16
Dbndd2
Rims4
Ggh
Creb3
Ptpn5
Slc25a18
Tbc1d4
Tfpi
Zfp521
Mkx
Gucy1b3
Chst3
Pde8b
Fosl2
Map1a
Cwc22
Acsl4
Gramd1b
Pde9a
Fam195a
Arhgef3
Tmem86a
Slc16a7
Tmem26
Fkbp5
Pomk
Mef2c
Smarca1
Glrx
Nrn1
Sc5d
Eml4
Igsf11
Tial1
Nckap5
Irf8
Pygl
Naga
Papss1
Zfp251
Abcc9
Tmem178

## Sheet: Endothelial
Afap1l1
Akr1c14
Aplnr
Card14
Cav1
Ccdc69
Cd34
Cd38
Cd93
Cdh5
Cracr2b
Cxcr4
Dkk2
Ecscr
Emcn
Eng
Epas1
Esam
Flt4
Fxyd5
Gm28045
Il27ra
Lgals9
Ly6c1
Mmrn2
Nipal3
Pecam1
Prex2
Rasgrp3
Rassf2
Robo4
S100a16
Sgsh
She
Spns2
Vwa1
Zbtb7b
Asb4
Tubb6
Tagln2
Col4a1
Sox11
Ecm1
Col4a2
Mn1
Abcg1
Cnn2
Igf2
Col18a1
Nid2
Ptpre
Mecom
Serinc3
Mest
Nedd9
Tmem204
F11r
Dlc1
Igfbp4
Tspan9
Podxl
Emp1
Adam19
Tmsb4x
Copg2
Kdelr3
Ednrb
Arhgap29
Heg1
Ccnd1
Foxp1
St8sia4
Tspan12
Ehd2
Sparc
Acer3
Atp2b4
Kctd12b
Phactr2
Ets1
Sparcl1
Plxna2
Cd200
Slc29a1
B4galt6
Sat1
Pitpnc1
Me2
Palm2Akap2
Akap2
Fat3
Ldb2
Tes
Myzap
Grb10
Ddah2
Elovl4
S1pr1
B2m
Sncg
Gpx3
Prex1
Myadm
Gulp1
Sgms1
Ptrf
Gdpd1
Lgmn
Hecw2
Cthrc1
Acvrl1
Anxa6
Chst2
Nr4a1
Tpm4
Anxa2
Samd9l
Stat1
Pdyn
Ttc26
Snai2
Rnf19a
Dpysl3
Ccnj
Arpc1b
Lrrc8a
Ulk2
Casd1
Ralgps2
Tmod3
Unc5b
Arhgap20
Cacna1e
Nav1
Anxa5
Cand2
Zeb1
Kif23
Sepw1
Tyro3
Gpm6a
Parp12
Hoxd8
Fam102b
Stard5
Armcx2
Bnip2
Mcam
Vim
Ackr3
Meox1
Kdr
Serpinb1a
Cd97
Slc7a7
Aif1l
Bfar
Arhgap18
Tubb2a
St5
Clic4
Actb
Aplp2
Wrb
BC028528
Nrp1
Yaf2
Golm1
Tmpo
Fgd5
Limch1
Ccdc50
Plac1
Fmnl3
Npas3
Tcf4
F2r
Sepp1
Ythdf3
Npr3
Herpud2
Agtpbp1
Dpysl2
Rnf144b
Kalrn
Ctgf
Tmem255a
Rbp1
C1qtnf1
Gng2
Pglyrp1
Nfatc1
Strbp
Cd151
Atp2b1
Maged2
Znrf3
Hpgd
Lbr
Slc40a1
Klhl4
Dpep1
Sdc3
Ece1
Ppic
R3hcc1l
Btbd7
Ldlrad3
Arhgef11
