# Supplementary material for: In vitro cellular reprogramming to model gonad development and its disorders
Source: Sci Adv. 2023 Jan 4;9(1):eabn9793. doi: 10.1126/sciadv.abn9793 (PMC9812383; doi:10.1126/sciadv.abn9793)
Supplement: Supplementary file 4 — Movies S1 to S7 [file sciadv.abn9793_movies_s1_to_s7.zip]

Archive with 7 entries (7 files):
- sciadv.abn9793_movie_s1.mp4
- sciadv.abn9793_movie_s2.mp4
- sciadv.abn9793_movie_s3.mp4
- sciadv.abn9793_movie_s4.mp4
- sciadv.abn9793_movie_s5.mp4
- sciadv.abn9793_movie_s6.mp4
- sciadv.abn9793_movie_s7.mp4
